# Supplementary material for: Integrated analysis of single-cell, spatial and bulk RNA-sequencing identifies a cell-death signature for predicting the outcomes of head and neck cancer
Source: Front Immunol. 2024 Nov 7;15:1487966. doi: 10.3389/fimmu.2024.1487966 (PMC11578999; doi:10.3389/fimmu.2024.1487966)
Supplement: Supplementary file 2 [file Table1.xlsx]

## Sheet: Table S1. Genes associated with
Table S1. Genes associated with eighteen different types of cell death models.
alkaliptosis	anoikis	apoptosis	autophagy	autosis	cuproptosis	disulfidptosis	entotic_cd	ferroptosis	immunogenic	lysosomal_cd	mitotic_cd	mpt	necroptosis	netotic_cd	oxeiptosis	parthatos	pyroptosis
IKBKB	ANKRD13C	ABO	ABL1	ABCA1	ABCB6	SLC7A11	AMPK	ACP5	ABCB1	ACP5	AAAS	ABCB6	ACOD1	ELANE	PGAM5	ABL1	ABCC1
NFKB1	BCL2	AKT1	ABL2	ABL2	ANKRD9	DPH	ATG5	ACSM3	ABCC1	ARSB	ABCB1	ACADM	ADAM17	MMP1	KEAP1	ACKR3	ACE
CA9	BCL2L1	AMH	AGER	ADAM10	APP	INF2	ATG7	ADM	ABHD6	ATP6V0C	ABCC2	APP	AGFG1	MPO	AIFM1	APEX1	ADSL
CHUK	BMF	APP	AKT1	ADAM17	ARF1	CD2AP	BECN1	AHR	ACCS	CD68	ABL1	ATF2	AKT1	CAMP	AIRE	ATM	AHCY
IKBKG	BRMS1	ATM	ATM	AHI1	ATOX1	PDLIM1	CDC42	ARNT	ACE2	CLTA	ADAM17	B2M	ATF2	PADI4	NRF2	ATR	ANXA1
RELA	CAV1	BCL2	ATP6V0C	AHR	ATP7A	ACTN4	CDH1	BRCA2	ACP5	CTSB	AGFG1	BCL2	BCL2	EIPA		BCL2	ARNT
NFKB1A	CHEK2	BCL2L1	BCL2	AKR1C1	ATP7B	MYH9	CTN1	BRD2	ACSS2	CTSC	AHI1	BID	BID	NCX1		BCL2L1	ARPC1B
	CRYBA1	BID	BCL2L1	ANXA1	CCDC22	MYH10	CYBB	CALR	ADAM17	CTSF	AKAP13	CASP8	BRAF	MIA		BID	BCL6
	DAPK2	BMP2	CASP1	AP5Z1	COX19	IQGAP1	MYH14	CDC42	ADGRL4	CTSK	AKT1	CCK	BTK			BRCA1	BTG3
	E2F1	BMPR2	CASP3	APC	MT2A	FL	PI3KC3	CDV3	ADIPOQ	CTSL	ANXA1	DECR1	CAD			BRCA2	CCL28
	IKBKG	C5	CRX	APEX2	PRND	FLNB	RHOA	CKB	ADM	GALNS	AOC3	EIF2AK1	CASP3			BRD4	CCN2
	ITGA5	CASP1	CSNK2A2	APOL1	PRNP	TLN1	RNF146	CST7	ADSL	GLA	APC	F3	CASP6			CD74	CCR2
	ITGB1	CASP3	CTSK	APP	SCO1	MYL6	ROCK	CTSB	AHR	GLB1	APEX1	FLVCR1	CASP8			CDKN2A	CD53
	MAP3K7	CASP6	DAPK3	ARIH1	SCO2	ACTB	RUBCN	CTSK	AHSG	GUSB	APEX2	FXN	CAV1			CENPJ	CD69
	MCL1	CASP8	EEF1A2	ARPC1B	SLC31A1	DSTN	UVRAG	CYP1A2	AICDA	HGS	APP	GCLC	CHUK			CXCL12	CD86
	MYBBP1A	CCL27	ERN1	ATF2	SLC31A2	CAPZB		DDIT3	AKR1C1	IGF2R	ASIP	GZMB	CREB1			EGFR	CD8A
	NOTCH1	CDC42	GFAP	ATF4	AOC1			EBP	AKT1	KIT	ASXL1	HAMP	CXCL8			EPHA2	CXCL2
	NTRK2	CHUK	HGF	ATP12A	AQP1			ELANE	AKT1S1	LAMP3	ATF2	HIF1A	CYCS			GIGYF2	CXCR4
	PDK4	COMP	HIF1A	ATP1A3	AQP2			ERAP1	ANGPT2	LAT	ATM	HMOX1	EGF			GML	CYBB
	PIK3CA	CYCS	HMGB1	ATP4A	BACE1			ERN1	ANGPTL2	MAP6	ATR	HMOX2	EGFR			HMGA2	CYCS
	PTK2	FAS	HNRNPC	ATR	BECN1			GALT	ANGPTL4	MCOLN1	BCL2	KDR	EPHB2			HMGB1	DUSP5
	PTRH2	FASLG	HSPB1	BCL2	CYP1A1			GLB1	ANPEP	PSA	BCL2L1	LCN2	EZR			HMOX1	EBI3
	SIK1	FASN	HTRA2	BCL2L1	DAXX			GLP1R	ANXA1	NEU1	BID	LTF	FAIM2			HNRNPK	EGFR
	SI2	GZMB	IF1	BCS1L	HSF1			HAMP	ANXA13	NPC1	BMP2	MAPK8	FAS			HTRA2	ENTPD1
	SRC	HSPB1	IF2	BDNF	MAP1LC3A			HK1	AOX1	NPC2	BRCA1	MT2A	FASLG			KAT5	ERBB2
	STK11	IFNG	IFNG	BMP2	MT1A			HSPD1	APP	P2RX7	BRCA2	P2RX7	FASN			KDM1A	FGF2
	TFDP1	IKBKG	IL6	BRAF	MT1B			IL10RB	ARIH1	PCSK9	BRD4	PMAIP1	FOS			MAPK14	FN1
	TLE1	IL1A	INS	BRAP	MT1DP			INSIG1	ARNTL	PIK3CD	BTG3	PRKN	HSPB1			MAPKAPK2	FOLH1
	TSC2	IL1B	KAT8	BRD2	MT1E			ISG15	ARPP21	PIK3CG	CADM1	S100A8	IKBKG			MCL1	FOXP3
		IL1R1	KDR	BRD4	MT1F			JUN	ARSB	PLA2G15	CALD1	S100A9	IL1A			MDM2	FRZB
		IL3RA	LAMP3	CADM1	MT1G			LCN2	ASL	SGSH	CASP3	SLC11A1	JUN			MGMT	GBP1
		KDR	LEP	CALD1	MT1H			MAOA	ASPRV1	SLC11A1	CCDC88A	SLC11A2	MAP2K7			MUC1	GCLC
		KRAS	MAPK3	CCL2	MT1HL1			MAPKAPK2	ASPSCR1	SLC11A2	CD28	SOD1	MAPK1			NBN	GOLPH3
		KRT18	MAPK8	CCN2	MT1M			MAX	ATP6AP2	SLURP1	CD2AP	SRI	MAPK14			NPM1	HAVCR2
		MAPK1	MEFV	CCR1	MT1X			MCL1	ATP6V0C	SMPD1	CDC42	TF	MAPK3			PARP1	HGF
		MAPK14	MET	CD40	MT3			MPO	B3GALNT1	VPS51	CDCA7L	TFDP1	MAPK8			PLK3	HK1
		MAPK3	MTOR	CD47	MT4			MS4A1	BCAR3	CDX2	CDK4	TFRC	MAPKAPK2			PMAIP1	HLA.DQA1
		MAPKAPK2	NLRP6	CDC42	NFE2L2			MT2A	BCL10	CHGA	CDK7	TP53	MAX			POLD1	HLA.DRB1
		MYD88	NPC1	CDK9	SNCA			MXD1	BCL2	HSPA8	CDK9	TP63	MDM2			PYCARD	HLA.DRB3
		NFKB1	PIK3CB	CDKN3	COMMD1			MYLIP	BCL6	SH3GL2	CDKN2A	TSPO	MET			S100A9	HMGB1
		NFKBIA	PIKFYVE	CENPJ	CUTC			NOCT	BCR	HDAC6	CDKN3	YWHAE	NFKB1			SIRT1	HNRNPC
		NGF	PRKAA1	CHUK	XIAP			OSTF1	BCS1L	CORO1A	CENPJ	YWHAQ	NFKB2			TFAP4	HSPB8
		NOS3	PRKAA2	CKLF	STEAP2			PDXK	BID	VAMP8	CEP250	MYC	NFKBIA			TFDP1	IFNGR2
		NTRK1	PRKN	COL4A2	STEAP3			PLEKHM1	BLNK	ADRB2	CFD	SLC39A6	PAK1			TFDP2	IGF1
		PARP1	RIMS2	COMT	STEAP4			PNO1	BMP2K	RAB7A	CFH	BAX	PARP1			TNF	IGFBP3
		PIK3CA	RUBCN	CPE	SLC11A2			PPIA	BMPER	RASGRP1	CIITA	ATP7A	PIK3CA			TNFRSF1A	IL10RB
		PIK3CB	SIRT1	CREB1	COX17			PSPH	BMPR2	ARRB1	CIT	DCN	PIK3CB			TP53	IL16
		PIK3CD	SIRT2	CSF2	CP			PTCRA	BTG3	AP1S3	CSNK2A1	MMUT	PIK3CD			TP63	IL18
		PIK3CG	SLTM	CSNK2A1	FKBP4			RSE2	BTK	ARF1	CSNK2A2	SFXN1	PRKCB			ZBTB32	IL18R1
		PLA1A	SNCA	CSNK2A2	HEPH			SKAP2	BZW1	ARSA	CTNNB1	BNIP3	PSEN1			MYC	IL1R1
		PLA2G1B	SOS1	CTNNB1	HEPHL1			SLC11A1	C1S	CTSD	CWC15	ATP7B	RAF1			ATRX	IL23A
		PLA2G2A	SREBF2	CTSC	MMGT1			SNRPE	C3	CTSS	DAPK3	YWHAZ	RASA1			CCND1	IL33
		PLA2G2D	TAB2	CTSL	PARK7			SRR	C5	IDUA	DNMT3A	E2F1	RB1			AURKA	IL4
		PLA2G4A	TLR8	CUX1	FADD			TBC1D8	C5AR1	LAPTM4B	DR1	GCLM	RELA			UBB	IL6
		PLA2G5	TP53INP2	CXCL2	FAS			TBXA2R	C8G	NEDD4	DSP	HYAL2	RIPK1			SOX4	ITGAL
		PLA2G6	TPCN2	CXCL3	FASLG			TFRC	CA1	PRICKLE1	DUSP4	SMAD4	RSE1			SI2	LCN2
		PRF1	TRIM21	CXCL8	MLKL			TNFRSF25	CADM1	ASAH1	EBI3	CP	RPS6KA1			PIK3R1	LDHD
		PRKCB	TSPO	CYCS	RIPK1			TRIB3	CALD1	CD63	ECD	BAD	RPS6KB1			CDKN1B	LRBA
		PSMB5	USP13	DAAM1	RIPK3			VWF	CAPG	FUCA1	EDN1	BBC3	SHC1			CHEK1	LRP1
		PSMB7	ZBTB17	DDIT3	TLR3			CDKN1C	CASP6	SORT1	EDN3	XIAP	SLTM			FOXM1	LZTFL1
		PSMD1	UVRAG	DHODH	TNF			RET	CASP8	HOOK1	EGF	ARF1	SMPD1			PLK1	MARK3
		PSMD2	STK11	DNMT3B	FDX1			RSE3	CAST	TSG101	EGFR	SRC	SP1			BAX	MET
		PSMD8	TSC1	DUSP5	LIAS			XRCC2	CAT	UBE2Z	EIF4EBP1	TP73	STAT1			CDKN1A	MOK
		PSME3	UCHL1	DYRK3	LIPT1			SMAD3	CAV1	USE1	EMP1	ABCG2	SYK			CHEK2	MSX2
		PTGS2	FBXW7	EBP	DLD			PLK1	CCK	NR4A3	ERCC2	ANXA6	TAB1			PCBP4	MYD88
		RAF1	U2AF1	EDN1	DLAT			FGFR1	CCL2	CTSE	EZH2	BCAP31	TAB2			BOK	NGF
		RELA	DAPK1	EIF2AK3	PDHA1			BAX	CCL21	AGA	FAP	BNIP3L	TGFB1			CBX8	NLRP3
		RIPK1	IF17	EPHA2	PDHB			MYB	CCL27	CLTB	FGF2	EPAS1	TNF			CCAR2	OSBP
		RSE1	ATG7	ERBB2	MTF1			CASP4	CCL7	CTSZ	FRZB	FTH1	TNFAIP3			CD44	PDE4DIP
		RPS6KB1	DCN	ERVW.1	GLS			CD44	CCN2	LGMN	GADD45B	NGFR	TNFRSF1A			MLH1	PPA1
		SERPINF2	EMP2	EZH2	CDKN2A			CYP2E1	CCRL2	GLU	GDF15	NOL3	TNFRSF25			MSH2	PRKAB1
		SP1	FGF23	EZR	GCSH			GSN	CD19	PSAP	GEN1	RACK1	TNFRSF6B			USP28	PTH
		STOML2	HDAC6	F2R				NME5	CD2	TXNDC5	GIGYF2	SLC22A17	TNFSF10			MSH6	RAB9A
		TFDP1	IF13	FAS				ABCA5	CD27	CD81	GML	SLC9A1	TP53			PC	RARA
		TGFB1	KAT2A	FASN				NQO1	CD274	GATA2	GOT1	TMPRSS6	TXN			CDK2	RBM5
		TNF	LGALS9	FASTK				BNIP3	CD28	LYN	GPNMB	FIS1	PTPN13			MIF	RELB
		TNFRSF1A	UBQLN2	FBN1				CAPZB	CD2AP	RAB12	GRK6	ALOX12	MYC			PLK2	RHOD
		TNFSF10	BNIP3	FDXR				EPHB4	CD38	RAB14	GSK3B	EIF2AK2	DAXX			NUPR1	RPS6KB1
		TP53	MAP1LC3B	FGF2				ERCC4	CD4	RHOB	HDAC2	GDNF	RSE3			TPT1	S1PR1
		VEGFA	PLK2	FN1				PIK3R3	CD40	SYT7	HGF	LRRK2	HRAS			ANTXR1	SAA1
		VIM	CDK5R1	FOS				RAB27A	CD40LG	VPS52	HIF1A	DYNLL1	PIK3R1			MRE11	SCD
		ZFYVE9	EEF1A1	GAK				TCF3	CD46	S100A13	HLA.DOA	TP53BP2	PTK2			CCNB1	SGPL1
		LEFTY1	GAPDH	GBP1				CP	CD47	SLC17A5	HMGA2	ECHS1	CREBBP			CDK1	SIRT5
		MYC	TOP2A	GCLC				RPS6KA2	CD48	AP1G1	HMGCR	PCCA	TGFB2			E2F1	SLC11A1
		RSE3	ADRB2	GDF15				CDC27	CD69	CTSH	HNF4A	SFN	BAX			FANCI	SLC6A1
		RNH1	EP300	GLB1				AIMP2	CD74	HYAL1	HSP90AA1	BCL2L11	HDAC3			FBXO5	SLTM
		SMAD2	RAB7A	GS				ANXA3	CD8A	LAMP1	HSPB8	FBXL5	CEBPA			GTSE1	SOD1
		HRAS	RIPK2	GOLGB1				ARR3	CDC42	VAMP7	IDO1	GDF2	DEDD			BCL2A1	SOS1
		PIK3R1	BAD	GOLPH3				ATG5	CDH1	SH3BP4	IFIT1	HFE	ELK1			BRCC3	SOX9
		PPP2R1A	ATG5	GPNMB				DCTN4	CDK4	CD164	IFIT2	MELTF	GSN			EP300	STAT1
		INHBA	BECN1	GSK3B				DOCK1	CDK9	LIPA	IGF1	MT3	LM			RFC3	STAT3
		PTK2	BNIP3L	GTF2B				ELOVL5	CEL	LAMP2	IL1A	IF1	NUMA1			RPA1	STAT5B
		SMAD3	CAPN1	H19				H2AX	CFI	HOOK2	IL1B	NEO1	TGFBR1			TNFRSF1B	SYK
		CREBBP	DAP	HGF				HNRNPM	CGA	LAMTOR5	IL6	PRNP	MAP3K1			BAD	TBCA
		NCOA3	DAPK2	HGFAC				IKBKE	CHPT1	RNF128	INS	SCO2	ACTG1			BAK1	TFDP2
		TGFB2	DNM1L	HHEX				INF2	CHUK	AP4B1	IVNS1ABP	SLC25A37	CYLD			CASP9	TLE1
		BAX	FOXO1	HLA.C				KIF22	CISH	ATP6V0D1	JTB	TGM2	MAP3K7			BCL3	TLR4
		CASP4	FZD5	HLA.DPA1				LGALS1	CMA1	GALC	KDM5B	COMMD1	RALBP1			BTG2	UGCG
		CUL1	GABARAPL1	HLA.DQA1				LGALS8	CMAS	TGFBRAP1	KRAS	FTL	DFFB			CDC25C	USP9X
		DCN	HCP5	HMOX1				NOTCH2	CMIP	SRPX	LNPK	MICU1	PIK3R3			CNOT9	VCAM1
		GSN	LEPR	HMOX2				PCGF2	COL11A2	ABCA2	MAX	THEM4	MAPK13			FOXO3	VIM
		LM	LZTS1	HNF1B				PEA15	COL4A2	M6PR	MCIDAS	TMC8	TPX2			GADD45A	WNT5A
		NFATC1	MTDH	HNRNPC				PSIP1	COL4A5	CLTC	MDM2	BTBD9	EP300			MDM4	XCL1
		NUMA1	MTMR3	HSP90AA1				RECQL	CPB2	CTSG	MET	HJV	ETS1			PML	MMP7
		THBS1	NEDD4	HSPB1				SENP2	CPE	AP1M2	MKI67	LCK	BIRC2			PRMT1	CIB2
		TGFBR1	NOD1	HSPD1				TMPRSS6	CPOX	CLN3	MT1	ACADL	BIRC3			SMC1A	DAXX
		PSMB9	PTPN22	ICAM1				TMSB15A	CPQ	ACD	MNT	SLC30A7	TNFRSF1B			TP73	ATRX
		MAP3K1	RAB1B	IGF1R				WARS2	CR2	SPNS1	MUC1	YWHAG	MAP2K1			WNT1	CHGB
		ID3	RAB5A	IGFBP3				WEE1	CREM	AP1S2	MYCBP2	BMF	MAPK7			ANKRD1	FGFR4
		TGFBR2	SQSTM1	IKBKG				WNK1	CRIP2	DNM2	NBN	BMP6	PRKCA			BABAM1	SLC6A2
		NRAS	TBK1	IL15				WWC1	CRISPLD2	PPT1	NBPF10	EYA2	RPS6KA2			BABAM2	CCND1
		EEF1A1	TFEB	IL18				XRCC4	CRTAP	SCARB2	NCAPG2	MOAP1	RPS6KA3			BCL2L12	TPM1
		ID4	TRIM13	IL1A				DMBT1	CRYGC	HOOK3	NFE2L2	SCARA5	BAK1			CLU	HRAS
		LSR	ULK1	IL6				ACTR2	CSF2	VPS53	NFIA	SLC39A5	CASP9			DDX5	BAP1
		PSMA4	VDAC1	IL6R				AURKB	CSNK2A1	LAT2	NINL	NMT1	DIABLO			DYRK2	CREBBP
		PSME1	XBP1	IL6ST				ALOX12	CSNK2A2	CCL14	NLRP2	CAMK2A	XIAP			EYA3	EIF4E
		RHOA	FLCN	IL9				ARG2	CTF1	RAB20	NOS1	MLLT11	SRC			FOXO4	DAB2
		DFFB	TRIM65	IP6K1				BCAT2	CTLA4	SLC7A8	NPAT	RTL10	CDK11B			H2AX	MYB
		PSMD12	CTTN	IP6K2				BTG1	CTSC	ABCB9	NPM1	PPP1R13B	KCNH4			HIC1	ATP7A
		PIK3R3	CDK5	IRF1				CCL15	CTSF	DSE2	NR3C1	SLC39A10	MAP2K5			IKBKE	PSG2
		MAPK13	IFT88	IRF7				GADD45G	CUX1	LAMTOR1	NUP35	STEAP3	MAP3K11			ING2	RNF2
		TOP2A	RASIP1	IRF9				HOOK1	CX3CL1	TMEM106B	NUSAP1	DYNLL2	MAP3K2			RNF8	RORA
		EP300	BMP1	ISG15				HSPA9	CXCL10	CTSV	PAFAH1B1	RHAG	MAPK8IP2			SFRP2	TLR6
		SMAD4	CDH6	ITGA5				LINC00312	CXCR6	ATG14	PAK1	STEAP1	MAPK9			SI1	WWOX
		BIRC2	LRRK2	ITGAL				MICA	CYGB	VPS33B	PANK2	YWHAH	MKNK1			UBE2B	FUT4
		BIRC3	PDK1	ITGB3				MMRN1	CYP11A1	TRAK1	PDGFB	SLC39A4	NR0B2			UIMC1	PC
		MAP2K1	PDPK1	IVD				MR1	CYP1A2	ARSG	PHB2	HADHA	PFN1			DDIT4	EGR1
		PRKCA	SNX5	IVNS1ABP				REG3A	CYP4F3	VPS39	PIK3CD	HADHB	RAC1			POLD2	PRLR
		AKT3	TPCN1	JAG1				RPL29	CYTIP	HEXB	PLAU	ATOX1	RACK1			RBX1	ACTN4
		LIMK1	VCP	JUN				TCF7L1	DBNL	CHMP5	PLK3	IMMT	SQSTM1			PRKDC	CCNH
		BAD	GATA4	JUND				THRA	DDC	MTM1	POC1A	IREB2	TNFRSF10B			NDRG1	RBP4
		CASP9	SPTLC2	KDM5B				UBE2Z	DDIT3	PLA2G3	POLD1	RAP1GDS1	TNFSF12			PRKCD	TIE1
		DIABLO	GOLGA2	KITLG				UNC5B	DDR1	VPS41	PPP1CA	SLC30A1	TNIK			HIPK2	FGF13
		XIAP	KDM4A	LGALS3				USE1	DDX19A	AKTIP	PPP1R10	SLC30A4	APAF1			RGCC	ITGB1
		SRC	PSAP	MAPK14				CFLAR	DDX41	RAB39A	PRCC	SLC31A1	PSEN2			BLM	TAL1
		ACVR1	USP10	MAPK8				KRIT1	DES	SP23	PRKCB	STEAP2	PRKDC			CRIP1	KIF14
		AKT2	ATG12	MARCKSL1				A1CF	DHODH	SPIN	PSEN1	STEAP4	FADD			PLA2R1	KIFC1
		CAPN1	ATG4A	MARK3				APOLD1	DMD	DJC6	PSMB5	TTC7A	PRKCD			UBE2N	CDCA7
		CDKN2B	ATP6V1A	MAT2A				MCM3AP	DMTN	GBA	PSMB7	SLC8B1	PRKCQ			RFWD3	ETS1
		IL1RAP	CISD2	MBTPS2				NNT	DPEP1	GGA2	PSMD1	ACADS	MAP3K8			CDKN2D	HBEGF
		IRAK1	FBXL2	MCAT				PAQR4	DUSP28	GGA3	PSMD2	ACO1	ARAF			CC2	RAB7A
		PCGF2	FEZ1	MCL1				KANK1	DYP	TCIRG1	PSMD8	BDH2	CASP10			DTL	RIPK2
		PITX2	GALNT2	MKI67				KDM4B	DYRK3	TPP1	PSME3	SLC31A2	ETFA			RPA3	SMAD4
		PRKAR1A	MAPT	MLXIP				SRSF7	EAF2	EHD3	PTEN	ATP2C1	GDNF			FBXO31	TXNRD2
		PSMD14	MT3	MMP1				PSAP	EBI3	RAB34	PTPA	DISC1	MADD			MSX1	RPS6KA3
		RAC1	PGK1	MTUS1				ACYP2	EDNRA	VPS54	PTPN11	SLC46A1	MAP4K4			SYF2	CEBPB
		SMAD7	PIK3R4	AA				AIF1	EEF1A2	AP1M1	PTPN6	ECI1	MAPK4			ING4	DHRS3
		SMURF2	PIM2	MPT				CAMKK2	EHMT1	BECN2	RAB11A	MTCH2	PDPK1			MYO6	ARF1
		SPHK1	PRXL2C	NDUFB7				CANX	ELANE	CTSA	RAB1A	SLC39A7	CFLAR			PLAGL1	BCL3
		THBS2	RAB12	NEU1				CLEC1B	ELK3	SNX27	RASA1	ALAS2	TRAF2			SFN	GADD45A
		TNFRSF10B	RAB3GAP2	NFE2L2				CPT1A	EMB	ATP6V0D2	RB1	HPX	ETS2			UBA52	MDM4
		APAF1	REV3L	NFKB1				DCLRE1C	ENTPD1	ATP6AP1	RERE	TFR2	MEF2D			USP10	PRMT1
		RBX1	SH3GLB1	NFKBIA				DESI1	EPHA2	IDS	RNPC3	ACAA2	RPS6KB2			BCL2L10	ADAM12
		SATB1	SLC17A9	NGF				HFE	EPHA3	ATP6V0A4	RPS6KB1	ISCU	BAG4			BCL2L11	BNIP3L
		SMAD1	TIGAR	NLRP3				MFN2	EPX	GNPTAB	RRM2	MCUR1	NFKBIB			CDK5RAP3	C1D
		SKP1	TP53INP1	NPC1				MTAP	ERAP1	AP3B1	RUNX1	NDFIP1	PRKCH			CLSPN	CRYAB
		ENDOG	UBQLN1	NR5A1				MYCT1	ERCC2	ATP6V0A1	SDC1	SLC39A14	PRKCI			CUL4A	CTNND1
		FADD	UBQLN4	NXF1				NDRG3	ERG	MANBA	SDCBP	PCCB	CASP7			CUL4B	CXADR
		TNFRSF10D	USP33	OASL				NTHL1	EVA1C	SORL1	SERTAD2	CYBRD1	IKBKB			ERCC6	CXCL13
		BMP4	WBP11	OSBP				PHF8	EZH2	VPS18	SH2B1	NUBP1	TRAF6			ERCC8	CYP19A1
		ID1	NEK7	OSTF1				PITPNC1	F3	GM2A	SHC1	SLC39A8	PRKCZ			EYA1	EPHA1
		BMP8A	SREBF1	PAFAH1B1				PPBP	FABP1	KIF13A	SIK1	FTHL17	ARHGDIB			FZR1	GDF11
		BMPR1A	ST8SIA4	PAGR1				PPP1R12A	FAS	MYO7A	SINHCAF	HEBP2	FAF1			HIPK1	HCLS1
		CASP10	ATG4B	PDE4DIP				RDX	FASN	LAPTM5	SIRT1	HADH	MAP3K5			MAEL	ITGB5
		ETFA	GUK1	PDGFB				RHOB	FBF1	VAMP2	SIRT2	PPP3CC	MAP4K1			POLB	MECOM
		FYN	HAX1	PFKFB3				RSRC1	FCER2	ATP6V0A2	SIRT7	ABCB7	MAPK8IP1			RBBP8	MTA1
		MADD	IFI16	PGF				SDAD1	FCGR2B	CTSO	SLTM	SLC40A1	PPP2CA			RFC1	NRP2
		RAC2	MAPK10	PHB				SNHG20	FDXR	SUMF1	SMARCB1	PPP3R1	RFC1			RIF1	PCSK5
		SMURF1	ACTL6A	PIGF				SNHG3	FGF1	MGRN1	SMC2	HEPH	ROCK1			SLC19A1	PFN1
		CFLAR	SH3BP4	PIK3CA				TDG	FKBP1A	VPS11	SOS1	IFI6	SLC19A1			TAOK2	POLR2A
		TRAF2	IRF4	PITX1				TMEM8B	FLT1	VPS4B	SP1	MCU	SPTAN1			TIGAR	PRKD2
		GDF5	CYP21A2	PLA2G15				TNFRSF14	FN1	GAA	SPAG5	YWHAB	TGFB3			TRIM28	RAB1B
		FST	PIK3R2	PLA2G4A				UPF1	FNDC5	GCC2	SRF	REXO2	TNFRSF10A			TRIM32	RAB6A
		PSMD7	ATG4D	PLAU				YPEL1	FOS	SCYL2	STAT1	MCUB	MAP2K4			USP47	RBM3
		RPS6KB2	CAPNS1	PLEKHM1				FAM30A	FOSB	AP3B2	STAT5B	CUTC	MAP2K2			XPA	SERPINB2
		CASP7	DIRAS1	PLIN2				MPG	FOXP3	AP3M2	STIL	ATP2A1	MAPK10			CNOT7	SIAH1
		IKBKB	LETM2	PLK3				SSBP2	FYCO1	AP3S2	STK26	MCEE	MAP3K13			CNOT8	TFPI2
		ARHGDIB	PINK1	PLX2				TPD52	G6PD	CLN5	TFDP1	ACADVL	PFN2			IFI16	TNFRSF10B
		BMP8B	TAB3	PMAIP1				MAP7	GADD45B	CTNS	TFDP2	BLOC1S2	MAP3K4			E2F7	IL23R
		CAPN2	ZC3H12A	PMP22				CLDN10	GATA3	GA	TGFB1	CCDC22	MAP3K9			RBL2	CLASP2
		E2F5	ATP6V0D1	POLD1				NMU	GATM	GPRASP1	TIMP1	EPB42	PIK3R2			DDB1	FLOT1
		NODAL	EXOC4	PPARG				DST	GDF10	VPS33A	TLE3	ERFE	MAP4K3			POLD3	NNMT
		PPP2CA	GSK3A	PPP1CA				ACACB	GDF15	ACP2	TP53	FTH1P19	NCS1			ARTN	PLCL1
		PSMA1	HCAR2	PSEN1				BMP7	GJB6	AP1B1	TP63	FTMT	DFFA			FGF10	SUOX
		PSMA7	IF8	PSME3				DCTN3	GLA	AP1S1	TXNRD1	HSH2D	MAPK6			RAD18	HSF2
		PSMB8	LTBP4	PSPH				ID2	GLYAT	AP3D1	TYMS	MICU2	RPS6KA4			CNOT6	ID1
		PSMC3	RAB3GAP1	PTGS1				NCOR2	GPR84	AP3M1	UBXN11	MYOC	RPS6KA5			RFC4	LOX
		PSMD4	XBP1P1	PTGS2				NFYA	GSDMD	AP3S1	UNG	PICALM	CDK2AP1			RFC2	NDRG1
		PXN	USP32	PYCARD				RPL14	GSK3B	AP4E1	UQCC1	PPP2R3C	HOXA7			MAD2L2	TPR
		ROCK1	CNN1	RAB40B				SRPK2	GTF2F2	AP4M1	USP13	PRND	PAK2			MOAP1	CPSF2
		ROCK2	CLN3	RAB9A				RHOBTB1	GZMA	AP4S1	USP9X	RHOT1	TRAF1			PHLDA3	CTDSPL
		SEM1	ACAT2	RB1				LAMTOR2	HAT1	ATP6V0B	VCAM1	RHOT2	MAPKAPK5			E2F4	ENDOU
		SPTAN1	IAPP	REL				ZNF248	HDAC2	ATP6V1H	XPO1	SCO1	CASP2			PIDD1	ERCC5
		SUFU	ITPR1	RELA				APOM	HDGFL2	BLOC1S1	YWHAE	SFXN2	CRADD			NKX3.1	GPD2
		TFAP2A	PARK7	RELB				GAS7	HK1	CLTCL1	YWHAQ	SFXN3	GRB2			SKIL	HNRNPD
		TGFB3	SPTLC1	RHOD				TPM4	HLA.DPA1	CTSW	ZBTB17	SFXN4	CLTC			BCL2L2	HOOK1
		THBS3	VMP1	RIPK1				MAP4	HLA.DRB1	DSE2B	KIF20B	SFXN5	MAPK12			BCLAF1	IGFBP1
		THBS4	LCOR	RIT1				ADAMTS12	HLA.DRB3	ENTPD4	KP2	SLC25A28	NRK			POLD4	IQGAP1
		TNFRSF10A	RB1CC1	RSE1				ARFRP1	HMGA2	GGA1	SPRY2	SLC30A5	TUFM			TAOK3	LIG4
		SREBF1	AMBRA1	RNMT				CAPN3	HMGB1	GNPTG	INTS13	SLC30A8	LMNB1			USP32	NRCAM
		TOP1	LAMB1	RRAD				COL2A1	HMOX2	GNS	NES	SLC39A12	MAP3K3			SNW1	SLC1A3
		ACVR2A	LARP1	RRM2				FLII	HPD	HEXA	SLC22A3	SLC39A13	PRKCE			CASP2	UBE2N
		CSDE1	PLEKHF1	RSAD2				ITGA4	HSPA14	HGST	UVRAG	SLC8A3	PKN1			CRADD	WDR11
		TNFRSF10C	QSOX1	RTN2				EEF1D	HSPB2	LAPTM4A	MYC	SMDT1	MAP3K14			CNOT2	ZNF331
		B2	SNRNP70	S100A1				HEATR3	HSPD1	MAN2B1	CDKN1C		MAP4K5			GRB2	ST6GALC2
		MAP2K2	TLK2	SAT1				RAB2A	HTRA2	MFSD8	INSR		MAP3K10			RBM38	HOXD9
		RBL2	TRIM8	SDC2				ZMYM4	HYLS1	GPA	ATRX		MEF2A			RPS6KA6	SERPINB6
		ACTA1	ULK2	SERPINE1				NUDT6	ICAM1	PPT2	DCTN6		NFAT5			FNIP2	RESF1
		ACVRL1	USP9Y	SERPINH1				CUL5	IFI44L	CPLX2	IGF2		LMNB2			USP1	ZNF638
		BMP7	ZKSCAN3	SETD2				MTHFS	IFITM1	ANKFY1	INSM1		MAP2K3			NPAS2	CTCF
		CHP1	CPS1	SGPL1				RRBP1	IFITM3	DENND3	MEN1		MKNK2			ARID3A	ELF4
		ID2	PGM1	SIK1				F13A1	IFNG	HMGXB4	PSMD9		MAP3K12			UBC	LMO2
		JMJD7.PLA2G4B	PROK2	SIM2				CTSG	IGF1R	IFT46	TICAM2		MAP2K6			FOXN3	OSTM1
		P2RX6	SCOC	SIRT1				MAGT1	IGHE	LAMTOR4	CCND1		TANK			RAD9A	CC2
		PLA2G4B	EIF2AK4	SIRT7				ST3GAL2	IGHG3	LYST	MCM2		CASP8AP2			CARM1	CKS2
		SPHK2	TBC1D25	SLC25A20				TRAM1	IGHV3.23	MILR1	CDK6		CSNK1A1			CDC5L	DLGAP5
		PIK3R2	PAFAH1B2	SLC33A1				ALOX5AP	IKBKG	MRGPRX2	LRIG1		TONSL			DGKZ	FADS1
		ACVR1C	TFAP2C	SLC38A7				EIF1	IL10	MTCH1	MCM7		TRADD			RPS27A	HNRNPA2B1
		AIFM1	PIP4K2B	SLC3A2				RBM25	IL10RB	T8	TGFA		MEF2C			TRIAP1	PDCD5
		BMP6	RAB20	SLC6A8				SLC39A4	IL15	PCDHGA3	AURKA		CDK11A			CRY1	PHLDA1
		DFFA	RUVBL1	SMOX				CDC5L	IL17A	PSAPL1	BIRC5		GAS2			DDX39B	SOX7
		IL3	SNX6	SNRPE				DDX39B	IL18	RBSN	RACGAP1		MAPK11			DEPDC1B	HCRT
		NFATC2	WDFY3	SOCS1				DSE1L1	IL18R1	RILP	UBB		SMPD2			KDM4D	EGR2
		PSME2	ATG3	SOD1				EF5	IL2	SCGB1D1	SOX4		MAP3K6			NEK6	MYO5B
		BMP5	ATP6V1E1	SOD2				ENDOD1	IL2RA	SNX16	POLE		B4GALNT2			NSMCE1	SOCS4
		E2F4	DRAM2	SOS1				FBXL4	IL31RA	SPTBN5	SMAD2		MAPKAPK3			RSEH2B	TRAF6
		PIDD1	PIK3C3	SOX9				ICA1	IL3RA	STX8	XRCC2		ALG2			SERPI2	CD80
		NFATC3	TRIM22	SPAG9				LPIN2	IL4	TMEM175	HRAS		BFAR			SPRED1	IL12RB1
		PLCG1	U2AF2	SRF				MID1	IL5	VIPAS39	PPP2R1A		NFKBIE			SPRED2	IL27
		RBL1	ATG14	ST3GAL4				MYO9B	IL5RA	VPS16	BARD1		NFKBIL1			THOC1	IL4R
		SLK	EPM2A	SYK				NCOR1	IL6	WASH3P	INHBA		BORCS8.MEF2B			TOPORS	PRKCZ
		SMAD6	P2RY13	TANC2				NR2C1	IMPA1	ZFYVE16	HSPA8		CD7			PPP2R5C	ACTR3
		PPP3CA	SNX32	TBCA				PRG2	IP6K2	ADGRE2	CDKN1B		DEDD2			CDC14B	ADAMTS1
		CASP2	EXOC7	TFDP2				PXDN	IRF7	ARL8B	RHOU		MAP4K2			PIAS4	ADH6
		CRADD	MTM1	TFPI				RNF40	ISG20	ATP10B	SMAD3		MAPK8IP3			RNF168	AKAP12
		ACVR2B	RPL28	THBD				SAP30L	ITGA2B	ATP13A2	XRCC3		NSMAF			BATF	ARNT2
		MAPK12	EXOC1	TJP1				VGF	ITGA5	BLK	BUB1B		PRKCG			CNOT3	ATF7
		PRKX	ARPP19	TLE1				ZNF32	ITGAL	BLOC1S2	CDC20		RAPGEF2			BAG6	C1QTNF6
		PSMB6	FRMD5	TLE4				ARHGEF10	ITK	BORCS5	CHEK1		RFFL			EEF1E1	CAB39
		SMAD5	NRBP2	TLR2				PAFAH1B2	JAG1	BORCS6	FOXM1		MLKL			RPS3	CD36
		PSMA5	GBA	TLR4				BICD1	JAK2	BTK	MAD2L1		RIPK3			ST20	COPB2
		BMPR1B	CHMP4B	TNF				BPHL	JUN	C12orf4	MCM10		TLR3			MRPS28	COPS7A
		LMNB1	DPY30	TNFRSF1A				PSRC1	KC3	CBL	PLK1		GLUD1			FEM1B	DSC2
		GHRL	DRAM1	TP53				SLC7A8	KCNE1	CD300A	CCNE1		GLUD2			PNKP	EFNB1
		NOG	FAM189B	TRIB3				USP34	KCNJ2	CD84	CREBBP		ALOX15			CNOT4	EIF4A1
		RAC3	IF5	TSPO				TAX1BP1	KCNMA1	CLNK	EIF4E		FTH1			MRPS11	FBLN1
		SIGMAR1	LRSAM1	TXNRD1				SGSM2	KDM1A	CLU	HDAC1		PYG			PRPF19	FBLN2
		CFL2	RNF5	UGCG				TADA3	KIT	DEF8	HSPA2		CAPN1			TAF9	GALNT2
		ENDOD1	SOAT2	UNG				ADAM22	KLKB1	FAM98A	NCOA3		CASP1			CNOT1	HLA.DQB1
		FGF6	SOGA1	USP13				ANK1	KLRC2	FER	SKP2		GL			PAXIP1	IFNGR1
		GDF7	ZKSCAN4	USP18				AZI2	KRAS	FES	STAG2		PPIA			THOC5	IL17D
		IRAK4	ATP6V1C1	UTP25				DHX29	KRT12	FGR	TGFB2		CAPN2			BRSK1	IL1RL1
		NT5C3A	BECN2	VCAM1				EEF1E1	KRT20	FLCN	BAX		HSP90A			SETMAR	IRF2
		PLA2G10	PWWP3A	VEGFA				EFNB3	KRT23	FOXF1	SH3GL2		TNFSF6			RPA2	KAT6B
		PRKACA	CTSA	VIM				FAM13A	LAT	FTH1	CDKN1A		TNFRSF6			RINT1	KLHL6
		PRKAR2A	HTR2B	WNT5A				MTERF1	LCN2	FTL	CHEK2		JNK			ABRAXAS1	KLHL7
		PRKAR2B	ATP6V0D2	ZC3HAV1				PPIP5K1	LDLR	GAB2	PCBP4		JAK2			PLK5	LEF1
		PSMB1	ATP6V0A1	SPRY2				SIVA1	LGALS3	HMOX1	ARHGEF7		CAMK2			DJA1	MITF
		PSMC6	WAC	MYC				NUDT2	LIX1	HPS6	BRINP1		IL1B			CNRIP1	MYDGF
		PXDN	CALCOCO2	CDKN1C				DIS3	LRP1	IL13	CCAR2		IFNG			RPS27L	NDUFB6
		SMAD9	DNPEP	DAXX				IL27RA	LRP2	IL13RA2	CCN4		STAT3			WAC	NET1
		USP25	IFT20	INSR				SUN1	LXN	IL4	CD24		IRF9			NEK11	PAWR
		MAP3K14	RNF152	FGFR4				RMND1	LYVE1	IL4R	CKS1B		AIFM1			SPIDR	PBX1
		PRKACG	VPS35	HSF1				FEM1B	MAG	KIF1B	CUL1		TRPM7			TAOK1	PDCD2
		PSMD11	MRPL3	PAX8				FMO5	MALT1	KXD1	DEPDC1		IFR1			CEP63	PDHA1
		NFAT5	RAB33A	TSC1				ASF1A	MAOA	LGALS9	DUSP1		IFR2			RFC5	PGAP3
		AMHR2	VPS13C	CCND1				CYFIP2	MAP1A	LRRK2	FOXA1		IFNGR1			CEBPG	PITPNC1
		LMNB2	GABARAP	MCM2				EFCAB2	MAP2K7	MAP1LC3A	GEM		IFNGR2			APBB1	PON2
		INHBC	ATP6V0A2	RASSF1				EIF3M	MAPK1	MT3	KAT2A		TIRP			FBH1	PPME1
		IRAK2	ATG4C	MCM7				PLEKHA8P1	MAPK14	MYH9	KAT2B		IF			NFATC4	PPP2CA
		NOS3	NRBF2	RNH1				RPL28	MAPK3	NCOA4	LMLN		IFNB			UBE2V2	PRSS23
		RHOV	PIP4K2A	PRDX2				TADA2A	MARK3	NDEL1	LM		TRIF			TNKS1BP1	PTGER4
		PSMC5	PIP4K2C	FOXL2				ZNF91	MASP2	PDPK1	MALAT1		VDAC1			REXO2	PTPN14
		A80	MOCS2	NCOA1				AHDC1	MBL2	PIK3C3	MSH2		SLC25A4S			LRIF1	PTPRCAP
		LTBP1	DJC19	AURKA				ITPKC	MC4R	PIP4K2A	NEAT1		PPID			PGAP2	RBBP6
		TANK	KRBA1	BIRC5				LONP2	MCF2L	PIP4K2B	NUMA1		TRAF5			TMEM109	RHOB
		ATP2B4	MRPL20	HRAS				TENT4A	MCL1	PIP4P1	PDGFRB		TLR4			CNOT10	RUFY1
		PLA2G3	ATP6V0E2	HMGA1				PGLS	MED1	PLEKHM1	PINX1		RBCK1			CNOT11	RUFY3
		PPP2R1B	ATP6V1B2	BARD1				CYTH2	MFGE8	PLEKHM2	PRMT5		HMGB1			CNOT6L	SEM1
		PSMB10	MID2	INHBA				HPX	MGP	PTGDR	RING1		JAK1			SP100	SEMA3B
		PSMB4	RRAGA	MDH2				GGA3	MIA	PTGDS	RNF2		JAK3			ZNF385A	SEMA4D
		TRADD	RRAGC	CDC20				COL8A2	MIB1	RAB3A	STMN1		TYK2			AEN	SERPINE2
		CD244	RRAGD	CHEK1				EIF5B	MMP19	RAC2	TOMM34		STAT2			CDIP1	SGCB
		GAS2	SVIP	MCM10				FKBP11	MMP3	RUBCNL	SMARCA4		STAT4			CIDEB	SLCO2A1
		IRAK3	TBC1D5	PLK1				GIMAP5	MT1	SNX4	PSMB9		STAT5A			ELL3	SOCS6
		MAPK11	ATP6V0B	CCNE1				INTS3	MOK	SPAG9	PC		STAT5B			INGX	STAT6
		PLCG2	ATP6V1H	CREBBP				MXRA8	MPV17	SPHK2	TSC22D1		STAT6			INSL6	TCF4
		PSMA6	ABTB2	CYP1B1				PSG9	MRAP	SQSTM1	G0S2		H2A			MRPS26	TCF7L2
		PSMB2	ATP13A2	DAPK1				RPS3A	MSX2	STXBP1	PTCH1		RNF31			MRPS35	TGFB3
		ARID3B	ATP6V0E1	EIF4E				SUMO3	MTOR	STXBP2	CDK2		CHMP2A			MRPS9	TIA1
		ATP2B2	ATP6V1B1	EIF5A2				TOR1AIP1	MUC16	SYK	PLK2		CHMP2B			CC2	TOX
		PRKACB	ATP6V1C2	FGFR1				TREX1	MVP	SYTL4	ADGRE5		VPS24			NSMCE4A	UBR2
		INHBB	ATP6V1D	GABPA				TRIM52	MYD88	TFEB	CCNH		CHMP4A			NUDT16	VASP
		CHP2	ATP6V1E2	HDAC1				ATP8B1	AA	UNC13D	CYLD		CHMP4B			POLR1A	EIF3L
		LEFTY2	ATP6V1G1	HDAC5				DIAPH2	NBN	VPS4A	EMD		CHMP6			POLR1B	CDC25A
		MAPKAPK3	ATP6V1G2	HSPA2				HTR4	NDP		ID4		VPS4			PRKCG	CYP39A1
		PIK3R5	CARD17	IMP3				RPL18	NDUFAF3		PDGFA		CHMP1			SHISA5	LPP
		PSMA2	CDAN1	KDM6A				ZNF177	NECTIN1		PSMA4		CHMP5			SLF1	ST8SIA4
		PSMA8	CHMP4A	NCOA3				AOC1	NELFE		PSME1		PYCARD			SLF2	MAST2
		PSMC2	CPZ	NOTCH1				TAC3	NFKB1		RAN		NLRP3			TAF9B	JAK3
		PSMA3	CYCSP5	PPL				PURA	NFKB2		RHOA		ZBP1			TMEM161A	CCL19
		SHC2	DAPL1	RSF1				GSTM4	NFKBIA		UBE2I		IL33			PARP	CSDE1
		PSMC1	EXOC8	SKP2				NDE1	NGF		YWHAZ		FTL			AIFM1	PAFAH1B3
		CSF2RB	FEZ2	STAG2				G11	NOCT		ANTXR1		VDAC2			HSP70	PER1
		PPP2CB	FUCA2	TGFB2				WDR45	NPC1		FGF13		VDAC3			PAAN	AP1G1
		CWC27	GABARAPL2	BAX				ZNF492	NPM1		C6		CHMP7			ARH3	CRABP2
		PPP3CC	GAL3ST3	CDKN1A				NME3	NR1I2		CTC1		PGAM5			RNF146	KRT13
		POMP	HERC1	ANXA10				GLTP	NR2E3		ITGB1		EIF2AK2			ADPRHL2	PRDX4
		PSMD3	IF10	ARHGEF7				LYRM2	NR3C1		TIMP2		PLA2G4			OGG1	PTPRK
		PPP3R1	IF14	ATP7A				PIGN	NR4A1		MRE11		DNM1L				STAMBP
		NFATC4	IF16	CDC42EP3				POLR2F	OCA2		ATF7IP		SPATA2				COL17A1
		CHRD	IF21	CEBPD				RPAP1	P2RY12		DMRT1		SHARPIN				IRF4
		CLCN7	IF4	DDR2				RPL27A	P4HB		ERCC4		NOX2				INPP5A
		EXOG	IF6	DUSP1				SCYL3	PAGR1		PSMD12		USP21				PRPF38B
		FLRT1	IF7	ELK1				TRAF3IP3	PAK1		RTEL1		CHMP4C				SLC6A5
		GDF6	KERA	GEM				TRIOBP	PAOX		TAL1						EML4
		GLRX2	KIF25	GPX2				ZNF232	PCSK1N		CDH13						TWF1
		INHBE	KLHL11	GSTP1				ZNF43	PCTP		AKIRIN2						CHL1
		KCNMB1	KLRF1	HSPA1B				ZHX3	PDCD1		ZBTB7A						CHR7
		MYLPF	LST1	IGFBP5				PRRC2C	PDF		ANP32E						DSC3
		OAZ3	MTCH1	MLH1				DTX4	PDXK		ATAD2						LCK
		PCF11	MTCL1	MXI1				MRPL23	PECAM1		CCNB1						LINC.PINT
		PLA2G12A	MTMR8	NFATC1				SPATA7	PFKFB3		CCNE2						MORF4L1
		PLA2G12B	MTMR9	PSG2				ZNF318	PGF		CDK1						MYH10
		PLA2G2C	T16	RORA				CIR1	PIAS2		CENPA						VDAC3
		PLA2G2E	PARL	SYP				RFC5	PIGF		CENPU						ZMAT3
		PLA2G2F	PDZD11	TGFBI				MS4A2	PIK3CA		E2F1						ADAM11
		PLA2G4E	PHF23	THBS1				SECISBP2L	PIK3CB		ERCC6L						CDK14
		PPP3CB	PLEKHG2	TIMM8A				ZNF93	PIK3CD		FANCI						DCTD
		PPP3R2	PLX4	TMX1				ZNF614	PIK3CG		FBXO5						DLG1
		PRKAR1B	PM20D1	TSC2				CEBPG	PIKFYVE		GMNN						DJB6
		PRKCG	POLR3A	TUG1				BTD	PITX1		GTSE1						ESD
		PSMA6P4	PXK	UBQLN2				PGM3	PLA2G2D		KIF11						SLAMF1
		PSMB11	PYDC1	FUT4				RAD1	PLA2G4A		KIF14						SPTBN1
		PSMB3	RAB33B	ZHX2				RASGRP2	PLAC8		KIF15						GLRX
		PSMC1P4	RALB	GALNT14				SLC40A1	PLAT		KIF4A						NMT1
		PSMC4	RELL1	PPARD				C10orf88	PLAUR		KIFC1						GALC
		PSMD13	RRAGB	PSMB9				CELSR2	PLK3		MAPK13						ANKRD11
		PSMD6	RTF2	MAP3K1				DBR1	PLX2		MELK						DLX4
		PSME4	SCFD1	NQO1				ECPAS	PMAIP1		NCAPG						IRS2
		PSMF1	SLC26A11	ACTB				EDAR	PNP		NEK2						LIMS1
		RSEH1P1	SOGA3	BNIP3				GRK4	PRKCB		PTTG1						MT1X
		SAP18	SUPT5H	CORO1A				SLC24A3	PRL		RAD51AP1						PDGFRL
		SH2D2A	TBC1D12	EGR1				ZFYVE26	PRSS1		TACC3						PUDP
		ZBTB14	TBC1D14	FABP4				POLR2D	PRTN3		TOP2A						QPCT
		ZFYVE16	TMEM59	ID3				ZNF142	PSEN1		TPX2						RAB2A
		ANKRD13C	ULK3	MAP1LC3B				MX2	PSMB7		TTK						RBL1
		BMF	USP36	SPARC				SUPT7L	PSMG1		BHLHE40						SEMA4A
		BRMS1	VPS26A	TGFBR2				GPR12	PSPH		BRCC3						TNFSF4
		CAV1	VPS26B	TSC22D1				CCDC28B	PTCRA		BRIP1						MEMO1
		CEACAM5	WDR6	NRAS				CLN5	PTEN		CCND2						AVPR1A
		CEACAM6	WDR75	UCP2				DCUN1D2	PTGS1		CCNG2						BCL2L2
		CHEK2	ZDHHC8	CDK2				EML3	PTGS2		CDCA7						CAC1A
		CRYBA1	ZNF416	PLK2				FBXO9	PTN		EP300						GABBR1
		DAPK2	ZNF554	ATP7B				LMBR1L	PTPMT1		FANCA						PPP3CA
		E2F1	ZNF599	CASK				MED22	PTPN11		GCLM						RIT2
		ITGA5	ZNF831	DBI				MID2	PTPN6		GINS2						HPCA
		ITGB1	ARL13B	EFEMP1				GA	PTPRC		HES1						CNN1
		MAP3K7	ATG10	SPINT2				UGGT2	QKI		JAG2						MT1H
		MCL1	ATG101	IGFBP2				ZC2HC1A	RAB18		PIM1						MAGI1
		MTOR	ATG13	NR2C2				ZNF394	RAF1		PIMREG						ALDH9A1
		MYBBP1A	ATG16L1	ANTXR1				ZNF473	RAG2		PKD1						CCNC
		NOTCH1	ATG9A	ATF3				KCNN1	RARA		RFC3						CHI3L2
		NTRK2	ATG9B	CCN1				RIPOR2	RBMS3		RPA1						COL3A1
		PDK4	CETN1	DFFB				TMEM160	RELA		RSRC2						CRHBP
		PTRH2	CFTR	FGF13				AP4S1	RELB		SFPQ						ITGB8
		SIK1	CHMP2A	NF2				BLOC1S1	REM1		SMAD4						LDHC
		SI2	CHMP2B	ATF7IP				AHCTF1	RHOH		TCF3						NELL2
		STK11	CHMP3	ERCC4				AOAH	RIOX1		BIRC2						NRK
		TLE1	CHMP4C	PSMD12				AP5S1	RSE1		BIRC3						PPP1R12C
		TLE5	CHMP6	HPGD				ARIH2	ROBO3		PRKCA						STK39
		TSC2	CHMP7	CDK1				ARL4D	RORC		BAG3						USP1
		ZNF304	CSNK2A1	E2F1				ASMTL	RPS20		FOXC1						CALU
		AATF	CSNK2B	FBXO5				ATPAF2	RRAD		NUP62						PCK2
		ABL1	DYNC1H1	GMNN				C1orf50	RTN2		SMARCD3						RAB11B
		ACAA2	DYNC1I1	KIF15				C1orf54	S100A4		XIAP						APPBP2
		ACKR3	DYNC1I2	KIFC1				C6orf62	S100A6		CTSD						OAZ1
		ACVR1B	DYNC1LI1	LRP8				CHST5	SAT1		CDC27						PSG1
		ADORA1	DYNC1LI2	NEK2				CIAO1	SCN11A		BTG2						PTPRN2
		ADORA2A	DYNLL1	TOP2A				CIDEB	SCPEP1		CDC25C						SLC18A2
		AEN	DYNLL2	ADRB2				CLASRP	SDC2		CNOT9						AP1S2
		AGT	EPAS1	AHSA1				CLCN7	SELENOP		GADD45A						ATOX1
		AGTR2	FUNDC1	BCL2A1				CMAHP	SELP		MDM4						CD84
		ANXA6	HBB	BHLHE40				CPA2	SERPI1		PML						DHRS7
		AR	HSF1	BRCC3				DALRD3	SERPINE1		PRMT1						DOCK2
		ARHGEF2	HSP90AA1	BRIP1				DAO	SERPING1		SMC1A						ELL2
		ARL6IP5	HSP90AB1	CCND2				DCAF10	SERPINH1		TP73						GSTA2
		ARMC10	HSPA8	CCNG2				DJC16	SFTPC		ACVR1						HNMT
		ARRB2	LAMP2	CDCA4				DPH5	SGCE		ACVR1B						HPRT1
		ASAH2	LAMTOR1	CDCA7				DSTNP2	SHC1		ARHGEF2						IL11RA
		ATAD5	LAMTOR2	CDK8				DTWD1	SLA2		ASPM						NCOR1
		ATF2	LAMTOR3	DKK1				ENPP4	SLC11A1		BABAM1						NT5C3A
		ATF3	LAMTOR4	EGLN2				FAM89B	SLC25A20		BABAM2						PDCD10
		ATF4	LAMTOR5	EP300				GBF1	SLC7A9		BECN1						PPP1R14A
		ATP2A1	MAP1LC3A	ETS1				GID4	SLURP1		BMI1						PRG2
		ATP2A3	MAP1LC3C	F2RL1				GOSR2	SMPD1		BRD7						PRKACA
		ATP5IF1	MFN1	FA2H				GPR153	SNCA		BTRC						PTGFRN
		AVP	MFN2	FANCA				HEMK1	SOCS3		CBX3						PXDN
		BAG3	MLST8	FANCF				HLA.F.AS1	SOS1		CCNG1						RBM6
		BAG5	MTERF3	FGFBP1				HMCES	SPAG5		CDC25B						SEC23A
		BAG6	MTMR14	FHOD1				HMGB3P1	SPP1		CDC7						THOC1
		BAK1	MVB12A	GCLM				HPS4	SREBF2		CDK11B						TMBIM4
		BBC3	MVB12B	GINS2				HYI	SRRM2		CDK13						USP12
		BCAP31	NBR1	GTF2H1				IER3IP1	SRY		CDKN2B						TMEM64
		BCL10	PCNT	HBEGF				IFT27	ST3GAL4		CENPK						BEX3
		BCL2A1	PEX5	HES1				IGLL1	STOML2		CHMP2B						DCT
		BCL2L10	PGAM5	HSPA4				IQCK	STT3A		CHMP3						CYP51A1
		BCL2L11	PLIN2	HYAL2				IRGQ	SULT1E1		CIB1						SOCS5
		BCL2L12	PLIN3	ITGB4				KC4	SYK		CIP2A						AGPAT1
		BCL2L14	PRKAB1	JMJD6				KCTD15	TAPBP		CRK						CNKSR1
		BCL2L2	PRKAB2	KDM2A				KIZ	TFDP2		CTNND1						IL18BP
		BCL3	PRKAG1	KIN				KLHL20	TFRC		DEK						PRELP
		BCLAF1	PRKAG2	KLF5				KLHL5	TGFB1		DIAPH3						SEMA7A
		BDKRB2	PRKAG3	MYCBP				MAGOH2P	THBD		E2F2						TCEA2
		BDNF	RHEB	PDCD4				MED14	TLE1		E2F6						TMEM158
		BECN1	RSE1	PIM1				MFSD11	TLR4		ECT2						TOPBP1
		BEX3	RPS27A	PIMREG				MTCH1	TLR5		EREG						SKAP1
		BIK	RPTOR	PKD1				MTERF4	TLR8		FANCD2						BDH2
		BIRC6	SLC38A9	POR				MTMR12	TNF		FL						PAPPA
		BLOC1S2	SRC	RAB27A				MXD4	TNFSF13B		FOXO4						SLC31A2
		BMI1	TOMM20	RAB7A				MYO15B	TNNT1		GAS1						RNF168
		BNIP3	TOMM22	RFC3				NT5M	TPI1		GAS6						RYBP
		BNIP3L	TOMM40	RIPK2				NUDT3	TRIB3		GLI1						IL12B
		BOK	TOMM5	RPA1				OBSL1	TRIM21		GORASP1						EFNB3
		BRCA1	TOMM6	RSRC2				OR1F1	TRPV4		H2AX						INSL4
		BRCA2	TOMM7	SFPQ				ORAI2	TSPAN33		KDM8						LIPC
		BRSK2	TOMM70	SLC2A3				OSGIN2	TSPO		KHDRBS1						NCKAP1
		BTK	TSC2	SLC7A11				PAM16	UBE3A		KIF22						PHACTR2
		C8orf44.SGK3	TSG101	SLFN12				PCIF1	USF2		LATS1						ROPN1L
		CAAP1	TUBA1A	SMAD4				PEX1	VCAM1		LIN9						PPP2R2B
		CASP12	TUBA1B	TARDBP				PHKA2	VPS51		LINC00339						DBT
		CASP5	TUBA1C	TCF3				PICALM	WNT11		LONP1						POFUT1
		CASP8AP2	TUBA3C	TNFRSF11B				PLPPR3	WNT5A		LPIN1						DIS3
		CCAR2	TUBA3D	TUSC2				PNPLA4	XCL1		LRP5						CDC37L1
		CD24	TUBA3E	TXNRD2				PTH2R	XPO1		MAP3K2						HLA.DRB4
		CD27	TUBA4A	ZEB2				RAB4A	SPRY2		MTBP						IL27RA
		CD28	TUBA4B	MAPK7				RANBP17	GDF3		MZF1						SP140
		CD38	TUBA8	BAG3				RAPGEF2	INTS13		NCAPD2						CCNL2
		CD3E	TUBAL3	CEBPB				RBMS1	RUNX3		NEDD9						FEM1B
		CD44	TUBB1	DHRS3				RC3H2	SLC22A3		NFIB						HEXB
		CD5	TUBB2A	ERO1A				REX1BD	SOX17		NUP98						AMPD3
		CD70	TUBB2B	SMARCD3				RMND5B	TNFSF8		PAK4						CSNK1A1
		CD74	TUBB3	BAD				RSE6	UVRAG		PARD3						CYB5A
		CDIP1	TUBB4A	BAK1				RPL10L	LPAR3		PDPN						PPOX
		CDKN1A	TUBB4B	XIAP				RPL18A	CHGA		PIN1						RAB43
		CDKN2D	TUBB6	SRC				RPL23AP32	SST		PKD2						SLC22A5
		CEBPB	TUBB8	CDC25C				RPL23AP7	SSTR2		PKN2						EVI2A
		CHAC1	TUBB8B	GADD45A				RPL7	ATRX		PRKD2						RPL7A
		CHCHD10	UBA52	ACVR1				RPS28	HSF1		PSMD14						HELZ
		CIB1	UBAP1	ACVR1B				SCMH1	MEG3		PTPN3						MEF2C
		CIDEB	UBB	ADAM12				SDHAF1	PDCD1LG2		PTTG3P						GGA3
		CLU	UBC	AKR1C3				SEL1L3	PPY		RAD51						HLX
		COA8	UBE2N	ARHGEF2				SFI1	STK11		RAD51B						DLI1
		COL2A1	UBE2V1	BNIP3L				SGF29	TMED7		RECQL5						MOGAT2
		CREB3	USP30	CDC7				SH3BGR	MCM2		RGS3						POU2AF1
		CREB3L1	VIM	CDH11				SH3D19	RASSF1		RNF8						PTPN18
		CRIP1	VPS28	CDH2				SLC35A3	RSE3		RPS27						PWAR5
		CSF2	VPS37A	CDK19				SLC49A3	LRIG1		RRM1						RIN2
		CSNK2A1	VPS37B	CDKN2B				SMG7	MCM7		SENP2						SP3
		CSNK2A2	VPS37C	CLK1				SUPT6H	NOTCH4		SIN3A						SSR3
		CTH	VPS37D	CLU				SYNE3	TGFA		SKA1						SVIL
		CTN1	WDR45	CTNND1				TAF12	RNH1		SLC9A3R1						TP53I11
		CTNNB1	WDR45B	CYP24A1				TAF1A	KLK5		SPDYA						ADAMTS3
		CTSC	WIPI1	DCTN4				TAF9B	TPM1		SPHK1						CNKSR2
		CTSH	WIPI2	DOK1				TBC1D9B	UBB		SPRY1						PRKACB
		CTTN	AKT1S1	EF4				THAP4	ARID1A		SRD5A1						ATP5ME
		CUL2	DEPTOR	ERBB4				TMCO6	GSTT1		SRSF3						LRRFIP2
		CUL3	ARHGAP4	EREG				TMEM120B	HRAS		TIPIN						SNX8
		CUL4A	ARNTL	F11R				TMEM134	PIK3R1		TNKS						MINK1
		CUL5	BHLHE40	FKBP4				TMEM254	INHBA		TRA2A						AKAP6
		CX3CL1	BHLHE41	FTH1				TMPRSS15	CLDN3		TRIM59						ZFP36L1
		CX3CR1	BMP2	FZD1				TOGARAM1	FOXA2		UBR7						ERMP1
		CXCL12	BMP3	FZD7				TSPAN5	PTK2		USP2						DJA1
		CYLD	BMP4	GABARAPL1				TSR1	SPA17		WEE1						ATP6V0A1
		CYP1B1	BMP5	GFPT1				TUBAL3	APOBEC3B		WNT10B						CYBRD1
		DAB2IP	BMP6	GGCX				TWF2	CCNE1		WWC1						DDX11
		DAP	BMPR2	GPR161				UBE2D4	CREBBP		XPC						DUSP8
		DAP3	CALCA	H2AX				UBFD1	CYP1B1		ZFX						ERICH1
		DAPK1	CHRD	IGF2BP3				UTP20	DAPK1		BUB1						HIBCH
		DAPK3	CLOCK	ILRUN				WIZ	HDAC1		CEP55						INPP1
		DAPL1	CRY1	ITCH				ZCCHC24	IMP3		PBK						MPP3
		DAXX	CSF1	ITGA6				ZDHHC18	KDM6A		UBE2C						NFYB
		DBH	CTF1	ITGB5				ZNF117	NCOA3		CCND3						PHIP
		DDIAS	CTHRC1	JPT2				ZNF133	NOTCH1		MCM5						POLR2F
		DDIT3	DKK1	KCNH4				ZNF137P	STAG2		ANLN						SLC26A10
		DDIT4	EFNB2	KHDRBS1				ZNF16	CTHRC1		CEP72						SLC6A12
		DDX3X	FYCO1	KLF4				ZNF250	DAB2		CLASP2						SPIDR
		DDX47	IGF1	LONP1				ZNF33B	ELAVL3		CYP1A1						TAF1C
		DDX5	IL3	LOXL2				ZNF451	FGF19		NNMT						CSF2RB
		DEDD	JAK2	LRP6				ZNF571	GSTM2		PLAG1						MAN1A1
		DEDD2	LRP5	MAP2K5				ZNF589	ISY1		POLD2						N4BP1
		DELE1	MEPE	MAP3K2				ZNF669	PAG1		PPM1D						GM2A
		DEPTOR	NFATC1	MMAB				ZNF74	TNC		RBX1						CIR1
		DIDO1	NOTCH1	MMP11				RPL8	SH3GL2		RHEB						GYPB
		DJA1	NPAS2	MTMR3				IREB2	CHEK2		UHRF1						CCL13
		DJC10	NR1D2	MYLK				ATP5MC3	ARHGEF7		PRKDC						ITPKB
		DNM1L	PER1	NEDD4L				CS	ATG7		SKP1						PPP2CB
		DPF2	PLEKHM1	NRF1				EMC2	BRINP1		MAU2						LCP2
		DYRK2	PTH	PLCD1				ACSF2	CCAR2		FADD						POMP
		E2F2	RORB	PLX1				NOX1	CCN4		CENPH						TNFSF18
		EDA2R	RUNX2	PRKD2				CYBB	CD44		SLC44A2						APBA3
		EEF1E1	SEMA3A	RAB5A				NOX3	CSTF2		CDKN2C						CAC1I
		EIF2AK3	SEMA4D	RAB6A				NOX4	DLL1		CHFR						CASD1
		EIF5A	SERPINF1	RAC1				NOX5	DUSP1		AURKB						DOCK4
		ELL3	SMAD1	RARB				DUOX1	EMP2		TRIP13						HLA.DRB5
		ENO1	SMAD4	RASAL2				DUOX2	ERCC1		BMP4						ITIH2
		EPHA2	SMAD5	ROR1				G6PD	FGF7		HSF2						KCNK1
		EPO	SMAD9	SERPINB2				PGD	FOXA1		RCAN1						LRMDA
		ERBB3	SOST	SLC4A7				VDAC2	GDE1		RRS1						SH2D1A
		ERCC6	SP7	SMURF2				PIK3CA	GEM		TPR						TEFM
		ERN1	TGFB1	SQSTM1				FLT3	GRIK2		PRKCQ						POLR2D
		ERN2	TNFRSF11A	SRGN				SCP2	GSTO2		HIPK2						HSD17B10
		ERO1A	TNFRSF11B	ST3GAL6				TP53	HDAC9		BUB3						GNPT1
		ERP29	TNFSF11	TACSTD2				ACSL4	HLA.DMA		CDC23						KSR2
		EYA1	TRAF6	TFPI2				LPCAT3	HNF1A.AS1		RGCC						SLC9A6
		EYA2	TRAP1	TMSB15B				NRAS	HSPA1A		AFAP1L2						ALDH3B2
		EYA3	WNT10B	TNS3				KRAS	HSPA1B		AKAP9						AP3B2
		EYA4	WNT16	TRIM13				HRAS	KAT2A		BLM						RHOBTB3
		FAF1	WNT5A	TXNIP				TF	KAT2B		CBX5						TAF10
		FAIM	ACER2	UBE2B				TFR2	MALAT1		CDC73						ZNF507
		FAIM2	ADRA1A	UBR7				SLC38A1	MLH1		CETN1						DSCAM
		FAM162A	ATF6	ULK1				SLC1A5	MSH2		CTDSPL						ATP6V0B
		FASTK	ATG2A	UTRN				GLS2	MYOG		FSD1						C3AR1
		FBH1	ATG2B	WWC1				GOT1	NEAT1		FYN						RC3H1
		FBXW7	AUP1	XBP1				CARS1	NFATC1		GADD45G						ACSM2A
		FEM1B	BAG3	ZFX				ALOX5	NID2		GDNF						ALDH8A1
		FGA	BCL2L11	BUB1				KEAP1	NOTCH3		LTBP2						ARPC3
		FGB	BMF	UBE2C				HMOX1	PIAS1		MASTL						ASMTL
		FGF10	BOK	CCND3				ATG7	PINX1		NCOA5						CEPT1
		FGFR1	C9orf72	DDIT4				NCOA4	RORA		PPP6C						CHRNE
		FGFR3	CAMKK2	MCM5				ALOX12B	SGSM3		PTMS						COG6
		FGG	CDC37	ZNF165				ALOX15	SULT1A1		RAP1GAP						CREBL2
		FHIT	CLEC16A	MMP13				ALOX15B	SYP		RBBP4						DDX18
		FIGNL1	CLU	FLOT1				ALOXE3	TARBP2		RCC1						DIPK1A
		FIS1	CPTP	NNMT				PHKG2	TGFBI		SEC62						ENPP5
		FLCN	DDIT3	NR2F1				ACO1	TLR6		SPC24						EPS8L1
		FNIP2	DDRGK1	PLAGL2				ULK1	TMSB4X		STK17B						FMO4
		FOXO3	DEPDC5	SMAD1				ATG3	TNFRSF12A		TCF7L1						GIMAP4
		FXN	DEPP1	BLCAP				ATG4D	TOMM34		TFF3						GOLGA4
		FZD9	DHRSX	ENDOG				BECN1	TSC2		TSG101						GTF2H2C
		G0S2	EIF4G1	MAU2				MAP1LC3A	WWOX		TTF2						GTF3C4
		GABARAP	EIF4G2	IER3				GABARAPL2	XRCC1		YY1						HIBADH
		GATA1	ELAPOR1	CTTN				GABARAPL1	ATIC		ZFAS1						KC4
		GATA4	ERCC4	DAG1				ATG16L1	MSH6		ZNF367						LINS1
		GCLC	FBXO7	TSPAN31				WIPI1	AMACR		CFLAR						LRRTM3
		GCLM	FOXK1	CDKN2C				WIPI2	GALNT14		LNPEP						MED17
		GDNF	FOXK2	LOXL1				SNX4	MAP3K1		PBRM1						MFSD6
		GFRAL	FOXO3	AURKB				ATG13	NQO1		TUBB3						MGAT2
		GGCT	FTH1	BMP4				ULK2	SCGB3A1		PAK3						MTMR10
		GHITM	FTL	CDK5				SAT1	ACTB		CENPE						NDEL1
		GI2	GI3	HSF2				EGFR	EPHX1		HMMR						NLRP10
		GI3	GPR137	ID1				MAPK3	MAP1LC3B		RAD51C						PCDH1
		GPER1	GPR137B	LOX				MAPK1	SPARC		RFWD3						PCYT2
		GPX1	GPSM1	NDRG1				BID	TGFBR2		ADGRG6						PHF3
		GRI	GSK3B	NRG1				ZEB1	NRAS		CALM1						PLD6
		GSDME	HMOX1	PJA2				DPP4	FOSL1		CALM2						PLPPR3
		GSK3A	HSPB8	RCAN1				CDKN2A	G0S2		CALM3						PPIEL
		GSK3B	HTT	RRS1				PEBP1	PRLR		ENTPD5						PPP1CC
		GSKIP	HUWE1	SCG5				SOCS1	PTCH1		GSPT1						PPP3CB
		GSTP1	IKBKG	SLC7A5				CDO1	UCP2		MAD1L1						PRKAB2
		HDAC1	IL10	STK3				MAPK8	ACTG1		PSMD10						RABGGTB
		HELLS	IL10RA	TPR				MAPK9	AKR1B10		TEX14						RAP1GAP2
		HERPUD1	IL4	ZNF395				CHAC1	CCDC6		ZWILCH						RPL23AP7
		HGF	IRGM	PRKCD				MAPK14	CCNH		CTCF						SEC22A
		HIC1	KAT5	HOPX				LINC00472	COL5A1		CDKN2D						SH3D19
		HIF1A	KEAP1	FUCA1				PRKAA2	DUSP6		FGF8						SLC25A46
		HINT1	KLHL22	AKAP9				PRKAA1	EMSY		PKNOX1						SLC30A5
		HIP1	KLHL3	ATF1				ELAVL1	GAPDH		PSMD7						SLC35B1
		HIP1R	LACRT	BMP1				BAP1	GSS		ASCL1						SLC35F5
		HIPK1	LAMP1	BTG1				ABCC1	KRT71		DYNLL1						SLC7A6OS
		HIPK2	LGALS8	CITED2				MIR6852	NSMF		ASNS						SPC3
		HMGB2	MAP3K7	CTDSPL				ACVR1B	PSMA4		CC2						SNX17
		HMOX1	MAPK15	ERCC5				TGFBR1	RBP4		CCNB2						STAU2
		HNRNPK	MCL1	FYN				EPAS1	RCN1		CDC6						SYNC
		HRK	MFSD8	GDNF				HILPDA	RHOA		CDCA3						TBC1D4
		HSPA1A	MIR199A1	GOLGA5				HIF1A	SERPINB5		CENPF						UBTD2
		HSPA1B	MIRLET7B	IGFBP1				IFNG	SLC12A2		CKS2						UTP3
		HTRA2	MTMR4	IL13RA2				ANO6	SLC12A9		DLGAP5						VDAC1P5
		HTT	NCOA4	INSL3				LPIN1	SNRPD3		DTL						ZNF518A
		HYAL2	NOD2	IRS1				HMGB1	TFF1		FEN1						BAK1
		HYOU1	NPRL2	MLF1				TNFAIP3	VTN		GINS4						BAX
		ICAM1	NUPR1	MREG				TLR4	XDH		HELLS						CASP1
		IFI16	OPTN	NFIL3				ATF3	MAP3K7		HMGB2						CASP3
		IFI27	ORMDL3	PLA2R1				ATM	AIMP1		KIF20A						CASP4
		IFI27L1	OSBPL7	PPP1R15A				YY1AP1	ANTXR1		KIF23						CASP5
		IFI27L2	PHB2	RAC2				EGLN2	ARC		KIF2C						CHMP2A
		IFI6	PIK3C2A	RGS4				MIOX	ATF3		MYBL2						CHMP2B
		IFNB1	PIK3CA	RXRB				TAFAZZIN	CD248		NDC80						CHMP3
		IGF1	PJVK	SMURF1				MTDH	CRISP2		OIP5						CHMP4A
		IKBKE	PLK3	STK17B				IDH1	DFFB		PRC1						CHMP4B
		IL12A	POLDIP2	TCF7L1				SIRT1	VAV3		RPA3						CHMP4C
		IL19	PRKACA	TMSB10				FBXW7	ALPL		SHCBP1						CHMP6
		IL2	PRKD1	TSG101				PANX1	C6		TMPO						CHMP7
		IL20RA	PYCARD	UPP1				DJB6	COL1A1		AMD1						ELANE
		IL33	RAB39B	VCAN				BACH1	SLC20A2		CDK10						GSDMD
		IL4	RAB8A	WRN				LONP1	TIMP2		CTN1						GSDME
		IL6R	RETREG1	TICAM1				CD82	ETV5		DCP1A						GZMB
		IL7	RETREG3	GTF2IRD1				IL1B	MRE11		FBXO31						IL1A
		IL9	RMC1	CFLAR				POR	CHM		GOLGA2						IL1B
		ING2	RNF41	SORBS1				CYB5R1	PSMD12		GSE1						IRF1
		ING5	ROCK1	RAD51C				FADS1	PIK3R3		HOXA10						TP53
		INS	RUFY4	TRAF2				PTEN	AKIRIN2		KANK2						TP63
		ITGA6	SEC22B	ARF3				NR1D1	VSIR		KDM4A						CASP6
		ITGAM	SESN1	HSPA4L				NR1D2	CCNE2		KLF9						CASP8
		ITGAV	SESN2	RESF1				TBK1	CDK1		SP						CASP9
		ITM2C	SESN3	STK10				IL6	CENPU		PHLDA1						GPX4
		ITPR1	SMCR8	CTCF				USP7	E2F1		SRSF7						GSDMB
		ITPRIP	SMG1	HOXA1				ATF4	FBXO5		SYF2						GSDMC
		IVNS1ABP	STAT3	LANCL1				AQP3	GMNN		TERF1						NLRC4
		JAK2	STBD1	SPTLC2				AQP5	KIF15		VANGL1						NLRP1
		JMY	STING1	CDKN2D				AQP8	MAPK13		MAPRE1						NLRP2
		KDM1A	STUB1	PKNOX1				LINC00618	PTTG1		NEDD1						NLRP6
		KITLG	SYNPO2	PTHLH				MT1DP	ADRB2		FGA						NLRP7
		LCK	TEX264	DYNLL1				PEX10	BCL2A1		RPRM						NOD1
		LGALS12	TICAM1	CC2				AGPAT3	BHLHE40		APC1						PLCG1
		LGALS3	TMEM150A	CDC6				PEX12	BRCC3		EPGN						PJVK
		LRRK2	TMEM150B	CDCA3				CHP1	CCND2		PLAGL1						PYCARD
		LTBR	TMEM150C	GINS4				GPAT4	DKK1		SFN						SCAF11
		MAEL	TMEM39A	HELLS				BRPF1	EP300		UBA52						TIP
		MAGEA3	TMEM39B	KIF20A				OSBPL9	ETS1		ADAMTS1						TNF
		MAGED1	TP53	MYBL2				INTS2	FANCA		ADH4						AIM2
		MAL	TREM2	PAQR4				MMD	GCLM		AFAP1						GSDMA
		MAP2K5	TRIB3	RPA3				CYP4F8	HBEGF		AIF1						NOD2
		MAP3K5	TRIM14	SLC38A1				MLLT1	HES1		ALKBH1						TIRAP
		MAPK7	TRIM27	TRIM25				TTPA	HYAL2		ANP32B
		MAPK8	TRIM34	ADCY3				GRIA3	ITGB4		ARHGDIB
		MAPK8IP1	TRIM38	AMD1				POM121L12	JAG2		ARHGEF39
		MAPK8IP2	TRIM5	APBA2				LIG3	KIN		AURKC
		MAPK9	TRIM6	CARD10				AEBP2	PDCD4		BANF1
		MARCHF7	TRIM68	CD55				AGPS	PKD1		BCAT1
		MAZ	TRIML1	CDK10				CDCA3	POR		BIRC7
		MDM2	TRIML2	CTN1				PEX2	RAB27A		BRINP3
		MEIS3	UBA5	DCP1A				PEX6	RFC3		BTC
		MELK	UFC1	DLGAP4				TIMM9	RPA1		BTG4
		METTL21C	UFL1	EBAG9				DCAF7	TARDBP		CACUL1
		MFF	UFM1	EHMT2				LCE2C	TNFRSF11B		CCDC8
		MIF	VPS13D	ETS2				FAR1	ZEB2		CCNY
		MIR132	WASHC1	FBXO31				PHF21A	LTB4R2		CDCA5
		MIR15A	WDR24	GOLGA2				SMAD7	MAP2K1		CDK5RAP3
		MIR16.1	WDR41	GPAA1				LYRM1	NTSR1		CENPO
		MIR17	WDR81	GSE1				AMN	PRKCA		CENPX
		MIR186	ZMPSTE24	HNRNPA2B1				PEX3	RASGRP1		CERS6
		MIR198		HOXA10				ACADSB	ADORA2B		CHAF1A
		MIR21		HOXA9				PVT1	AKT3		CLSPN
		MIR210		HSPH1				SLC39A14	ARRB1		CNN2
		MIR221		IL11				MAP3K11	BAG3		COASY
		MIR222		IL24				GSK3B	CEBPB		COP1
		MIR26B		KANK1				BRD7	CEMIP		CREBRF
		MIR27B		KANK2				SLC25A28	DHRS3		CREBZF
		MIR449A		KDM4A				SLC11A2	ENPP1		CTR9
		MKNK2		KDM4B				ZFAS1	ERO1A		CUL4A
		MLH1		KDM6B				TSC1	FOXC1		CUL4B
		MLLT11		KLF12				TGFB1	GREM1		CXCL14
		MMP9		KLF9				SNCA	ITGA9		DACT1
		MNT		MECP2				SIRT3	LIMK1		DONSON
		MOAP1		MEF2D				CGAS	LIPG		E2F3
		MPV17L		MSX1				STING1	NUP62		E2F5
		MSH2		SP				HDDC3	PRRX2		ENOSF1
		MSH6		NUDT1				MIR761	SMARCD3		ERCC3
		MSX1		PDCD5				MDM2	TEAD1		ESCO2
		MUC1		PDYN				MDM4	TLR1		EXO1
		MUL1		PER2				MIR214	WIF1		EYA1
		CC2		PHLDA1				DLD	WNT3		FAM83D
		NBN		POU2F1				WWTR1	C1QBP		FBXL7
		NCK1		PTBP3				PRKCA	DIABLO		FBXW5
		NCK2		RHBDF1				LGMN	LAPTM4B		FHL1
		NDUFA13		RPS6KB2				SMPD1	BCL3		FLAD1
		NDUFS3		SIX1				MYCN	BTG2		FOXK2
		NF1		SLC26A2				IF1	SLPI		FZD3
		NFE2L2		SOX7				IF2	ABCG1		FZD9
		NGFR		SRSF7				IF4	ACSL4		FZR1
		NKX3.1		SUB1				IF5	ACVR1		G3BP1
		NLE1		SYF2				IF6	AHK		GATA2
		NME5		TAGLN				IF7	AKT2		HMGB3
		NMT1		TCEA1				IF8	ANKRD1		HORMAD1
		NOC2L		TERF1				IF10	ANXA3		HSPA13
		NOL3		TGIF2				IF13	ANXA6		IFR1
		NONO		TM7SF2				IF14	BMI1		ILF2
		NOX1		TOB1				IF16	BTN3A2		INCENP
		NR4A2		TP53BP2				IF17	C1D		INPP5K
		NRP1		TRIM16				IF21	CAPN1		IQGAP3
		NUPR1		TTC33				SMG9	CENPK		KIF2A
		OPA1		VANGL1				PPARG	CHMP3		KLF11
		P2RX4		ZFP36				MIR335	CLU		KLF6
		P2RX7		ADORA1				SNX5	CPA4		KMT5A
		P4HB		HCRT				PAQR3	CRABP1		KNL1
		PAK2		RGS2				MICU1	CRMP1		KNTC1
		PAK5		CLDN11				TOR2A	CXADR		LARP7
		PARK7		HMBOX1				MIR375	CXCL13		LATS2
		PARL		ITGB6				MAP3K14	DHX40		LMO4
		PARP2		RNF6				MIR324	DKK2		MDC1
		PAWR		SOCS4				QSOX1	DLL4		MIIP
		PDCD10		COL4A1				MIB2	DNM1L		MITF
		PDCD5		CLTB				CLTRN	DVL1		MTSS1
		PDCD6		IKBKB				KLF2	DYRK2		B1
		PDE3A		TRAF6				HOTAIR	E2F6		NEK3
		PDIA3		ABI1				H19	ECT2		NR5A2
		PDK1		ADAMTS5				FOXO4	ELOVL1		NUCKS1
		PDK2		ADH7				YTHDC2	ELOVL5		NUP37
		PDPK1		AKAP12				DDR2	EPHA1		OGT
		PDX1		AREG				SLC39A7	EREG		PAK5
		PEA15		ARHGDIB				TRIM46	FABP5		PAX6
		PELI3		ASS1				ACSL1	GGCX		PBX1
		PERP		ATP4B				KDM5A	GHR		PCDH7
		PF4		AXIN1				TRIM21	GRAP2		PDXP
		PHIP		CAPN2				DPEP1	H2AX		PHF8
		PHLDA3		CCN3				CYGB	HIC1		PIBF1
		PIAS4		CCNJ				IDO1	HOXD13		PIM2
		PIH1D1		CDH3				GSTZ1	IGF2BP3		PIM3
		PINK1		CELF1				GJA1	IGKV1.5		PKMYT1
		PLAGL2		CLCN3				SLC7A11	IKBKE		PLK4
		PLAUR		CNN2				PGRMC1	IMMP2L		PLS3
		PLEKHF1		CPT1A				CIRBP	INF2		PMEPA1
		PLSCR3		CREBZF				USP11	IRAK1		PPAT
		PMAIP1		CXXC1				YAP1	KCNH8		PPP1R12A
		PML		DCTPP1				MIR135B	LAMA4		PPP2CA
		POLB		DHRS11				TRIM26	LATS1		PPP2R5E
		POU4F1		DLEU1				NDRG1	LGALS8		PRR11
		POU4F2		EFNB1				MIR302A	LGR5		PSMA1
		PPARD		EIF3A				ASMTL.AS1	LOXL2		PSMA7
		PPIA		EIF6				FADS2	LPIN1		PSMB8
		PPIF		ELK4				PIEZO1	MAFK		PSMC3
		PPM1F		EXO1				LIFR	MAPK9		PSMD4
		PPP1CA		FKTN				PTPN6	MAT2B		PTGER3
		PPP1R13B		GALNT2				MIR15A	MECOM		PTPN9
		PPP1R15A		GALNT6				EGR1	MMAB		RAB23
		PRDX2		GAREM1				ADAM23	MMP14		RANGAP1
		PRELID1		GPI				ARHGEF26.AS1	MTTP		RBBP8
		PRKCD		GPRC5A				CPEB1	NCAPD2		RDX
		PRKDC		HINT1				COX4I2	NEDD4		RPS6
		PRKN		HK2				TIMP1	NOL3		SEM1
		PRKRA		HOXB7				KDM6B	NOTCH2		SGO1
		PRODH		HSP90AB1				METTL14	NTF3		SNX9
		PSEN1		HSPA13				MIB1	OC90		STK24
		PSMD10		ITGA2				KDM5C	P4HA1		SUGT1
		PTEN		JRK				MEG3	PAK4		TDG
		PTGIS		KDM3A				CCDC6	PARVA		TFAP2A
		PTH		KIF2A				CFL1	PAX5		TGFB3
		PTPMT1		KLF11				MIR539	PDGFRA		TMEM8B
		PTPN1		KLF6				KMT2D	PDPN		TNFAIP8L1
		PTPN2		KMT2B				PTGS2	PEX14		TRIM32
		PTPRC		KMT2D				FTH1	PHGDH		TROAP
		PTTG1IP		LAMTOR3				GPX4	PIWIL1		TUBGCP5
		PYCARD		LEF1				HSPB1	PLIN4		UBE2T
		QARS1		LIF				NFE2L2	PLX1		UNC5CL
		QRICH1		LTA				ACSL3	PRKAR1A		USP22
		RACK1		LYN				ACSL5	PSAT1		USP3
		RAD9A		MAP3K5				ACSL6	PSMD14		USP44
		RB1		MELTF				AIFM2	PTK7		USP47
		RB1CC1		MMP10				AKR1C1	PTPN12		VCL
		RBCK1		MPC1				AKR1C2	PTPN22		VTA1
		RET		NCF2				AKR1C3	PTPRZ1		WDR62
		RFFL		NME2				CBS	RAB25		WNT9A
		RHOT1		NTHL1				CHMP5	RAC1		YEATS4
		RHOT2		PAIP1				CHMP6	RAD51		ZMYM1
		RIPK3		PCDH7				CISD1	RASA4		ZNF217
		RNF183		PDLIM5				COQ2	RBM3		ZNFX1
		RNF186		PGAP3				CTH	REST		NEK7
		RNF34		PON2				FDFT1	RNF8		CDC25A
		RNF41		PRSS23				FTL	SARNP		LPP
		RPL11		PTX3				FTMT	SEMA3A		MBD1
		RPL26		RAB22A				GCH1	SERPINB2		NSUN2
		RPS27L		RABEP1				GCLC	SFRP1		TOP1
		RPS3		RABGEF1				GCLM	SIN3B		CHAF1B
		RPS7		RELN				GSS	SLC22A23		CNOT7
		RRM2B		RHOB				HMGCR	SLC25A16		CNOT8
		RRN3		RPL10				MAP1LC3B	SLC4A7		CDC42EP4
		RRP8		SGCB				MAP1LC3C	SLN		CDC45
		RTKN2		SLC16A7				PCBP1	SMAD7		CDT1
		RTL10		SLC6A6				PCBP2	SMURF2		CEP135
		S100A8		SOCS6				PRNP	SPOP		TOP2B
		S100A9		SPPL2A				SAT2	SQSTM1		CC1
		SCG2		STAT6				SLC39A8	SSBP1		FXR1
		SCN2A		STC2				SLC3A2	ST3GAL6		NIPBL
		SCRT2		STK24				STEAP3	ST6GAL1		RAD17
		SELENOK		STX1A				TXNRD1	TBK1		PWP1
		SELENOS		TBL1X				VDAC3	TEX9		E2F7
		SENP1		TCF7L2				ACACA	TFCP2L1		RBL2
		SEPTIN4		TGM2				CARS	TFPI2		ABCC5
		SERINC3		TRIM14				CRYAB	TGFBR3		AJUBA
		SERPINE1		TRIM23				FANCD2	THBS2		BMP7
		SFN		TRIM36				HSBP1	THY1		CUL3
		SFPQ		TSPAN1				MT1G	TIGL1		DCTN3
		SFRP1		UBR2				NFS1	TIPIN		DDB1
		SFRP2		UFM1				NRF2	TLN1		DDX3X
		SGK3		VCL				OTUB1	TMEM88		DYNC1H1
		SGMS1		XPA				PROM2	TNFRSF10B		DYRK1A
		SGPL1		YBX3				SQLE	TNFSF12		ID2
		SGPP1		ZBTB4					TRIM13		NFYA
		SH3RF1		ZFP36L2					TRIM59		POLD3
		SHH		ZNF143					TRIP10		RAD21
		SHISA5		TUBA1B					TUFT1		RHPN1
		SIAH1		ARAP2					TXNIP		SDCCAG8
		SIAH2		EIF3L					UBAP2		SERPINB3
		SIRT1		CHKA					UBE2B		SH3BP4
		SIVA1		ELP5					UCHL3		SLC38A2
		SKIL		MAP2K4					UIMC1		SLFN11
		SLC25A31		CDC25A					ULK1		SMARCD1
		SLC25A4		HIPK3					UTRN		STAMBP
		SLC25A5		NLK					VDAC1		TUBB4B
		SLC25A6		PGRMC2					WARS2		POLQ
		SLC35F6		BRF2					WWTR1		ARTN
		SLC9A3R1		ACVR2A					ZNF326		COL7A1
		SLFN12		MFHAS1					MCM5		FGF10
		SI1		FOSL2					CYP4B1		KNSTRN
		SNW1		LSS					MMP13		OVOL1
		SOD1		SNIP1					APAF1		TAF15
		SOD2		ITGA7					AAGAB		USP8
		SORT1		CDC45					CD99		AATF
		SP100		CSDE1					COMMD10		RAD18
		SPI1		PGPEP1					FOXQ1		EML4
		SRPX		ING1					HTATIP2		SPC25
		SST		ATP2A2					NNMT		KIF5B
		SSTR3		CC1					PPM1D		TTN
		ST20		CCNL1					PSEN2		APC11
		STK24		FANCL					RBX1		CNOT6
		STK25		FXR1					RIN1		BIRC6
		STK3		GCC1					TRPM2		CENPP
		STK4		HCFC1R1					IER3		MYH10
		STRADB		HEY1					MYBPH		NCS1
		STX4		IFI16					FRMD4A		PDS5B
		STYXL1		B2					MFAP5		PRDM5
		SYVN1		NIPBL					MTA3		RFC4
		TAF9		PER1					NS		E2F8
		TAF9B		PER3					RBPJ		MCM4
		TCF7L2		RAD17					SLC44A1		UBE2S
		TERT		SLC17A5					LOXL1		RFC2
		TFPT		TRIM33					LOX		MAP4
		TICAM1		NMU					NDRG1		MISP
		TIMM50		DST					TPR		PTP4A1
		TIMP3		SELENBP1					GRK2		YWHAG
		TLR3		RBL2					PRKCD		MAD2L2
		TM2D1		ABCC5					PRKCQ		ABRAXAS2
		TMBIM1		AFF4					CNTN1		ARL6IP1
		TMBIM6		ATP2A3					DKK3		CAPS
		TMC8		ATP5MC1					HIPK2		CAV2
		TMEM102		CHAC1					HOPX		CDC34
		TMEM109		CUL3					IFT88		CDK14
		TMEM117		FJX1					MAP3K8		CDR2
		TMEM14A		FTL					MIEF1		CEP126
		TMEM161A		G13					PDZK1IP1		DLG1
		TNFAIP3		LDOC1					PRDM2		DJB6
		TNFRSF12A		NCOR2					RASIP1		ESD
		TNFRSF1B		NFYA					SDF4		LTBP3
		TNFRSF25		PRDX4					SOX11		LTO1
		TNFSF12		SHMT1					ASAH1		MAGI2
		TOPORS		SLC38A2					FUCA1		MBD4
		TP53BP2		COL17A1					BUB3		BP1
		TP63		GEMIN4					AGK		NRDC
		TP73		RMDN3					ARAF		PDCD6IP
		TPD52L1		IRF4					ARG2		PDS5A
		TPT1		MAP3K9					ATG9B		PLRG1
		TRAF1		PCSK6					BMP1		PSME2
		TRAF7		ZMIZ1					BTG1		PTTG2
		TRAP1		NID1					C14orf93		RNF113A
		TREM2		P4HA2					CARD11		SPTBN1
		TRIAP1		PGRMC1					CCDC80		TOM1L1
		TRIB3		EML4					CD3D		VRK1
		TRIM32		MIA2					CITED1		WASL
		TRIM39		PIK3R2					CITED2		MCM3
		TXNDC12		SPC25					CTDSPL		NOLC1
		TYROBP		LIPA					EIF1AX		HRH1
		UACA		BTN3A3					ERCC5		KIF3B
		UBB		LCK					EXOSC6		SLC6A4
		UBE4B		MAP4K3					FAM107B		AP4B1
		UBQLN1		MRTFA					FYN		APC10
		UMOD		NFIX					GADD45G		E2F4
		UNC5B		RFC4					GAP43		PIDD1
		URI1		MCM4					GATAD2A		BRD8
		USP28		IST1					GGCT		CAMK2A
		USP47		KLF10					GJB3		CDCA2
		VDAC2		RFC2					GPX3		CETN3
		VNN1		SPSB3					GRB14		CUL2
		WFS1		TPM4					HEMGN		DKC1
		WNT4		PTP4A1					HOOK1		EPS8
		WWOX		RND3					IL13RA2		KCNH5
		XBP1		AADAC					LAMB3		LBR
		YAP1		ACP6					LIG4		MAPRE2
		YBX3		ATP1A1					LTBP2		MCPH1
		ZC3HC1		ATP1B2					MICA		MPLKIP
		ZDHHC3		BTF3P11					MVD		NKX3.1
		ZMYND11		CAPNS1					NFIL3		PAK2
		ZNF205		CAV2					NOVA1		PAK6
		ZNF385A		CDKL3					NRARP		PMS1
		ZNF385B		CDR2					PA2G4		POM121
		ZNF622		CNPY2					PDPK1		RAB8A
		ZSWIM2		DEPTOR					PTPN2		RBL1
		APPL1		DJB6					RAC2		RECQL4
		CCK		HOOK2					RASSF5		SOCS2
		CD14		IL3					SDC4		SRSF5
		CRH		MYL9					SEC62		STAG1
		DCC		NUMB					SHC3		UBE2D3
		INCA1		POLM					SLC16A2		UBE2D1
		JUN		PTRH2					SLIT2		SMTN
		KRT8		RHOF					SLIT3		PNN
		LY96		RRAS2					SMURF1		NMB
		TFDP2		SYNJ2BP					SNX5		BCLAF1
		TICAM2		THUMPD2					STK4		BRSK2
		TLR4		TSPAN4					TAF1		CUL5
		UBE2K		TTC17					TBX15		DCLRE1A
		WDR35		ZC3H12A					TEK		FBXW11
		YWHAB		ZFHX4					TIAM1		FER
		YWHAE		ANP32A					TIMM44		GFI1
		YWHAG		GLRX					TIMP4		MACF1
		YWHAH		HSPE1					TOMM20		OPN3
		YWHAQ		LYPD3					TSG101		POLD4
		YWHAZ		MCM3					TSPAN13		PPP3CA
				N4BP2L1					UBE2Z		SKA2
				SENP5					USE1		TAOK3
				SZRD1					VASN		TIMELESS
				TNFSF9					VEGFC		ITGB3BP
				WDR77					YES1		CASP2
				HRH1					ZCCHC12		CUL7
				RPS6KA5					SPINT1		CRADD
				SLC6A4					EVPL		FAM111B
				ARHGDIA					GTF2IRD1		CNOT2
				ATRN					MAML2		JADE1
				FERMT1					CFLAR		CLTC
				GRB10					SALL3		RBM38
				ICAM3					CAP1		ACD
				IRS2					HACD1		APC16
				LRIG2					SORBS1		BBS2
				MLLT11					PAK3		CHMP1A
				MT1X					UCK2		CHMP1B
				PGP					TRAF2		CSNK1E
				PMS1					GPR160		DJB1
				PUDP					KRIT1		GABPB1
				RALGDS					MYOZ2		GPSM2
				RGL1					AGO2		HAUS8
				SBNO1					ALOX5		HOXB4
				SKIL					APOBEC1		ITPR1
				SLK					CALM2		LIG1
				SOS2					CALM3		MCM6
				SP2					CAMKMT		NEK1
				TRIB1					CDA		NFIC
				VOPP1					JUP		NUF2
				XBP1P1					MSH5		OPTN
				UBE2D1					PSMD10		PLIN3
				SMTN					RAP2B		PSMB6
				CDYL					RLN1		SETDB2
				EZH1					STK10		SLC39A10
				NUDT6					TEX14		USP1
				PNN					ZFP64		PSMA5
				RLF					ZFPM1		USH1C
				TTBK2					SPTLC2		ARID3A
				NMB					CTSE		UBC
				RAB38					PBX2		RCC2
				ATP1A2					WNT10A		SELENON
				BTN3A1					CDKN2D		FOXN3
				GABBR1					CLEC10A		ASF1B
				PPP3CA					EB1BP2		CDCA8
				RALGAPB					REXO1		DTYMK
				SLCO4A1					RPSA		GINS1
				TCEAL9					ASCL1		HJURP
				TMEM14A					DJC15		JPT1
				CASP2					DLGAP5		LMNB1
				CUL7					GINS4		NCAPH
				V3					OIP5		SMC4
				M6PR					SLC38A1		ZWINT
				CRADD					APBA2		ATRIP
				FPGT					CD55		CCNK
				LARP6					EBAG9		PPP2R2A
				CBFA2T2					FADS1		RAD9A
				COPS7B					HSPH1		YWHAH
				JADE1					IL11		TTC28
				MAP1S					KDM4B		DNM2
				MT1H					KLF12		CARM1
				MTHFD2					KLF9		CDC5L
				NCOA6					KRT8		DGKZ
				RTL10					SP		RPS27A
				SLC25A11					POU2F1		TRIAP1
				WTAP					RHBDF1		BACH1
				RBM38					TOB1		CDK20
				ACD					TRIM16		CEP57
				ATP1B1					NFKBIB		CEP70
				CDH15					ITPR3		CHMP4C
				COL3A1					RGS18		CYB5R2
				DJB1					ANGPTL6		DEPDC1B
				GI1					APPL1		DLG5
				HILPDA					ASIC2		DUSP3
				ITGB8					CA8		EIF2S1
				MBNL2					CD247		EIF4EBP2
				MCM6					CLDN11		FRS2
				OPTN					CLIC4		GADD45GIP1
				PDE10A					DOCK6		HAUS6
				PDZD2					EGFL8		HCFC1
				USP1					EGR2		HSD17B11
				NR1D2					FEZF1		HSPA1L
				OSGIN1					FLNC		INTS7
				CALU					FRAT1		JMJD1C
				PARP2					GIPC2		KC5
				EIF1					GLDC		KIF18A
				EIF5					GPR155		KIF2B
				LYPD1					HAS1		KPNB1
				FAM8A1					HMBOX1		LARP1
				DTYMK					HOXD3		LZTS2
				HJURP					HSD11B2		MAEA
				LMNB1					HSD17B7		MAP9
				ALDH1B1					ICAM2		MCM8
				APPBP2					ITGB6		MID1
				ARFGAP3					KMT2C		MNX1
				ARL8B					LMAN2		MRI1
				ATRIP					MAPRE1		NCAPD3
				BAG5					MED15		NEK6
				BAZ2A					MLKL		NUP153
				CCNK					MYO5B		NUP43
				CD302					MZB1		OLR1
				CRIM1					NEDD1		PCNT
				CTH					NOC3L		PIF1
				ELL					NTRK2		PKN1
				HBP1					PAX3		POLA1
				HIVEP1					PLXND1		PPP1CB
				IKZF5					PRDM16		PPP1R2
				LBH					PRKCI		PPP5C
				LCOR					RAB31		PRKACA
				MCCC2					RASSF8		PRKAR2B
				OAZ1					RNF180		PSMB1
				PPP1R8					RNF6		PSMC6
				PPP2R2A					SEMA5A		RCBTB2
				PSG1					SOCS4		RCCD1
				PTPRN2					TCAP		RIDA
				RAD9A					TRAF5		RMI1
				RB1CC1					TSPAN9		RSEH2B
				RBM25					VSX1		RNF20
				SCAND1					WNT6		RNF40
				TTLL12					ZBTB20		RNPS1
				WDR19					COL4A1		SCRIB
				YWHAH					RPRM		SERPI2
				ZBTB18					AGA		SKA3
				ZYX					CLTB		SMC3
				GNB2					IKBKB		SUCLG2
				B3GNT2					TRAF6		SUN2
				GGPS1					MYO6		SV2B
				SLC18A2					IL4R		TFDP3
				TRIAP1					ADAM23		TXNDC9
				ABHD5					ADAMTS8		ZPR1
				ARID4B					ADAMTS9		SLC25A15
				ATP10A					ADH5		WSB1
				BACH1					AEBP1		NEIL3
				BAZ2B					AHRR		NEUROG1
				DEPDC1B					AKIP1		THRAP3
				DUSP10					ANO1		HUS1
				EFEMP2					ANP32B		PPP2R5C
				ELF1					AREG		CDC14B
				ENDOD1					ASPN		LIPH
				ETV3					AZIN1		NUP93
				FECH					BANF1		PCM1
				FOXD1					BCL9		THAP1
				FRS2					C4BPA		ARHGEF10
				GCHFR					CAB39		PSMD11
				GLIPR1					CACUL1		TGIF1
				GOLPH3L					CBS		FANCG
				HAUS6					CCDC125		D2
				HERPUD1					CCDC134		SLC25A36
				HEXIM1					CCN3		CTDSP1
				HSPA6					CD81		HASPIN
				HSPBAP1					CD8B		INSIG2
				IFIT5					CHAF1A		ME3
				JMJD1C					CLDN2		E1
				KC5					CMTM3		OIT3
				KPNB1					CMTM6		PNPT1
				LCP1					COASY		PSRC1
				MCM8					COL10A1		RAD54L
				MEIS2					COL11A1		RUVBL1
				MLPH					COL12A1		TOPBP1
				NCOR1					COL1A2		TRIM69
				NT5C3A					COL5A2		USP21
				PLEKHF1					COL6A3		ZNF281
				POP5					CPEB1		CDKL5
				PRG2					CPXM2		PRPSAP1
				PSG7					CREBZF		WEE2
				PXMP4					CST6		KCNC4
				QSOX1					CSTB		CDK3
				RGS17					CTBP1		CENPI
				RIDA					CTBP2		ANKLE2
				SENP6					CXCL14		PRMT2
				SERPI2					CXCR5		TADA3
				SETD5					CXXC1		ZNF365
				SLC1A4					DCBLD2		DHFR
				SLC30A1					DDAH1		ESPL1
				STXBP3					DDX21		PHTF2
				SWAP70					DDX6		POLA2
				TMF1					DESI2		LMNB2
				TOPORS					DIXDC1		RBM8A
				TSPYL2					DLL3		RPL13A
				WDR48					DMAP1		TUBB
				SLC25A15					DONSON		TUBB2A
				FOXJ3					DTX1		ADAM22
				CBLL1					E2F3		CAMK2D
				WSB1					EBF3		DJB4
				NEIL3					EF2		TPD52L1
				CBLB					EFS		CNOT3
				OGA					EIF3A		AZI2
				AHK2					EIF3D		C4BPB
				CLIP2					EIF6		CHAMP1
				CSNK1G2					EPHB3		CKAP5
				HMBS					ETV4		CRLS1
				HUS1					EXO1		DDIAS
				MTF1					FADS2		ELP3
				BEX3					FAM83D		FBXO7
				CTNNBIP1					FBXO32		HLA.DRA
				MAP3K14					FBXO8		INO80
				SERP1					FES		A50
				CCDC68					FGF18		NDC1
				MAP4K5					FOXK2		NEK4
				TTLL4					FSTL1		NKTR
				PALLD					FTO		POLK
				D2					FUBP1		RPS3
				CTPS1					FZR1		SHTN1
				ICMT					GALNT2		TDP1
				PIAS4					GEMIN2		TRIM45
				SLC25A36					GJB4		TRIM71
				TNFAIP1					GKN1		TSN
				RABIF					GT1		TUBA4A
				AGPAT1					GPC4		USP17L2
				CNKSR1					GSDME		PSMC5
				ISOC1					GSTZ1		PHOX2B
				MEF2A					GTF2A1		DIS3
				MTPAP					GTPBP4		DIS3L2
				NFAT5					HFE		ARHGAP42
				PIP4K2B					HIKESHI		LUC7L3
				PPIF					HLA.DQB1		MAP2K6
				PSRC1					HNRNPDL		NIN
				RCBTB1					ICOS		SAPCD2
				SNX6					IFRD1		TICRR
				RPS6KC1					IL17RA		UBE2E2
				BDH2					IL1RL1		TUBGCP3
				SLC31A2					IPO4		RDH11
				PHF1					IRGM		TNPO1
				PPAN					KCNH2		UBE2J2
				WDFY3					KDM5D		GPR132
				ADO					KDM7A		MRPL19
				CENPI					KIF26B		PPP1R12B
				ERLIN2					KLF16		RANBP2
				WDR7					KLF6		PLCB1
				TADA3					KLHL6		AFDN
				ZNF365					KLHL7		CASP8AP2
				CCNT1					KRT1		CEP131
				DHFR					LEF1		CHMP5
				POLA2					LIF		CNIH4
				CCDC85B					LYN		CSGALCT1
				DOK4					LYPD5		CSNK1A1
				LMNB2					MAML3		DBF4B
				LSM2					MAP3K20		DSCC1
				PUM1					MAPK8IP1		FAN1
				RBM39					MARVELD2		GINS3
				RBM8A					MFSD2A		KATNB1
				RPL13A					MICB		MRPL36
				RYBP					MMP10		MYO16
				SIK3					MOS		NME6
				TUBB					MRPL33		ORC6
				TUBB2A					MSI2		PPP2R1B
				DJB4					MTAP		SAC3D1
				AMPH					MUC13		CENPM
				ARMCX3					MUS81		SMC5
				ATP2C1					MYCL		PID1
				ATP8A1					MYT1L		PSMB10
				AZI2					B1		PSMB4
				DMTF1					NBAS		SRSF10
				DUT					NDRG4		TENT4A
				FAM13A					NEIL1		ZNF268
				GMEB1					NMI		SS18
				GSTT2					NPTX1		CCNF
				HERC4					NQO2		KIF18B
				LZTS3					NTHL1		ARPP19
				MAP2K3					NUAK2		CNOT4
				MKNK2					NUP37		CYTH2
				NR2F6					OLFML2B		PPP2R2D
				PARD6A					OSMR		TAF9
				PKP4					PAIP1		WDR76
				POGLUT1					PAK5		ZNF24
				PRMT7					PCDH8		RAB3A
				RNF38					PDRG1		DJC6
				SERINC1					PGAP3		CDC16
				SHTN1					PHF10		CDC26
				TRMO					PIK3AP1		CNOT1
				YPEL5					PITPNC1		ACTR1A
				ATP1A4					PLS3		B4GALT1
				ALDH5A1					PMEPA1		BTBD3
				LARP4					PNMT		CDC123
				SSX2IP					POU2F2		CDK11A
				ATG14					PPAT		CENPW
				ELOF1					PPBP		CHMP4B
				MAP2K6					PPFIA3		CKAP2L
				MORC3					PPP1R12A		CLIP1
				TXN2					PRNP		CYTH3
				UBAP1					PRSS23		DJC3
				GALNT10					PSMA1		DSN1
				PRDM4					PSMA7		ERN2
				ZNF22					PSMD4		FAM189B
				PMPCA					PTGR1		FAM72B
				B4GAT1					PTPRG		HAUS3
				ITSN2					PTX3		HECA
				TANK					RAB22A		INTS3
				AMOTL2					RAB23		INTS8
				ATXN3					RAB3IP		KIF4B
				CAMTA2					RABEP1		KLHL21
				CCNL2					RAI14		LIN52
				CNNM4					RASSF7		LIX1L
				FEM1B					RBM47		MAD2L1BP
				IPP					RHOB		MAN1A2
				MED13L					RNF138		MARK4
				A40					RNF31		MATN2
				SRSF11					ROCK2		MOGAT2
				AMPD3					RPL10		MRPS18B
				ATP2B4					RPS12		BP2
				CYB5A					RSRC1		NLRC4
				MALL					RTKN		NUP155
				MBP					RUFY1		NUP88
				MRPL36					RUFY3		ORC1
				MTM1					S100A14		PCP1
				V2					SEMA3E		PPP1R9B
				NHLRC2					SERPINE2		PSMA6
				NME7					SETD7		PSMB2
				ORC6					SEZ6L2		PSMG2
				PCNX1					SGCB		RAE1
				PPOX					SHMT2		SLBP
				RAD54B					SLC17A9		SNHG10
				SAC3D1					SLC1A2		SOGA1
				THAP11					SLC22A16		SSR3
				ZNF277					SLC23A2		TMOD3
				ZNF91					SLC52A2		TOB2
				GATC					SLC8A1		TRAIP
				SMC5					SND1		TREX1
				ATP8A2					SNHG20		TRIM35
				CHTOP					SNX1		UACA
				LRRC8E					SNX9		UBA3
				NDUFS6					SOCS6		USP16
				PSMB10					SOX1		VPS4A
				SP23					SPPL2A		WIPF2
				TIPARP					SRCIN1		XPO4
				ZNF84					STAMBPL1		ZMYND19
				CCNF					STAT6		ENSA
				KIF18B					STK33		RSE7
				ARPP19					SUGT1		DEPDC7
				BRD1					TCF21		ANKRD17
				CNOT4					TCF4		CENPN
				CYTH2					TCF7L2		PPP2R5A
				DARS2					TEAD4		CNTROB
				FBXL18					TES		RNF126
				MRPL24					THEG		SETMAR
				MRPS11					TINF2		DCTN1
				NFE2L1					TMEM41A		ZNF521
				PI4K2A					TNFRSF4		RPA2
				PIGK					TNIP1		CPNE8
				PLX3					TRIM3		RINT1
				PPP2R2D					TWIST2		ZNF593
				PSG4					TWSG1		DHX8
				RPL7A					UBA2		TK2
				RSL1D1					UBE2T		KANSL1
				SLC25A12					UBQLN1		WDR43
				TAF9					UFM1		AKAP8
				TASP1					ULBP1		CSNK1D
				TMED5					UNC5CL		NDE1
				TRADD					USP14		PHF13
				WDR76					USP47		DYNC1I2
				ZNF24					VAV1		ZC3H12D
				SH2D4A					VAV2		RRP1B
				TPP1					VPS37A		APC7
				CLDN14					VPS50		CEP78
				DEAF1					VTA1		CCNB3
				DSE					WDR5		ORC2
				EHD3					ZBTB4		PLK5
				ELOVL6					ZC3H13		DJA1
				ENC1					ZFPL1		SEPHS1
				GLRX5					ZNF3		ZSCAN5A
				GI3					ZNRD1ASP		APC4
				GON4L					ANKRD22		RPS27L
				HECA					DCXR		B9D2
				LCAT					ZIC4		CADPS
				MAFF					PLEK2		CDC14A
				MAFG					ABCG8		CDH24
				N4BP2L2					RNF125		CKAP2
				ORC1					TENM4		L3MBTL1
				PNRC1					CR1		NEK11
				PPM1F					SSBP2		NUP210
				PPP1R3C					TPD52		PHIP
				PSG9					NCR1		PRR5
				PTPN18					UCHL5		PSMA2
				SLC37A4					MMP23B		PSMA8
				SLC39A14					MACROD2		PSMC2
				SOAT2					ASPH		SNRPB2
				STAM					JAK3		SORL1
				TOB2					PLXDC2		SPIN3
				TP53I11					CHAF1B		TAOK1
				TREX1					ITGA7		TMEM140
				UAP1L1					ASAP1		TRIOBP
				UBE2A					ATG4B		TSKU
				UBE2H					CDC45		USP6NL
				WIPF2					CDT1		FBXL20
				GPR107					CXCL6		STOX1
				AKAP17A					PGPEP1		ZNHIT2
				B3GAT3					INPP5D		PSMA3
				ENSA					CC1		PPP1R1C
				ATP8B1					FXR1		PSMC1
				GJC1					GCC1		RMI2
				ATP6V1C1					B2		WAPL
				TRAM2					NIPBL		NUP107
				ADAMTS3					PER1		TMCC1
				CBY1					MAP2K2		CEP63
				PWWP3A					NMU		CRLF3
				ATP2B1					ATG2B		ZRANB2
				IL13RA1					BCL11B		ABCA7
				ARID3B					CSTA		DYNLT3
				ATP2B2					DOCK5		KAT1
				UGDH					DSPP		ADM5
				SETMAR					DST		PMF1
				ATP5ME					KRT16		RFC5
				RPA2					MAPK10		ANKRD18A
				DDAH2					MYO1B		CCP110
				N6AMT1					P2RX1		CTDP1
				SLC5A6					PLEC		GOLT1A
				GMPR2					PWP1		HMG20B
				PLPP1					SELENBP1		MTURN
				POLR3K					SH3KBP1		NUP205
				DHX8					WNT5B		NUP58
				COA1					CTSH		VCPIP1
				PORCN					VAMP7		ZCCHC10
				ZNF354A					RBL2		ZW10
				FAM102A					ACTA1		PPP2CB
				INHBB					AJUBA		AOC2
				ACSL5					CBL		PARP3
				RSET2					CHP1		CETN2
				VAT1					CKMT1B		HTT
				ZFP36L1					CYP26A1		PSMD3
				ERMP1					DDX3X		RAD1
				CGRRF1					DYNC1H1		GNB1
				TOX4					DYRK1A		ANK3
				ZKSCAN5					EXT1		ARGLU1
				ZNF202					FBXO4		BIRC8
				ANKRD12					FTL		BOD1
				ELOA					GZMM		CUL9
				ORC2					IVL		DMXL2
				ARL5A					KRT13		DRD3
				COPS2					MAML1		EIF2A
				DJA1					NCOR2		KLHL22
				EXOSC4					P2RX3		KMT5B
				HOXD1					P2RX4		MTPN
				KLF3					P2RX6		NOS1
				PTBP2					PBXIP1		NSMCE2
				SEPHS1					PTPRK		NUP214
				ZSCAN5A					TALDO1		PRIM1
				NME3					TBP		PRIM2
				WAC					TENM2		RHNO1
				ADCY8					TRAF4		SLC25A27
				ATP11A					TUBB4B		TTYH1
				ATP11C					POLQ		TUBG1
				B4GALT6					COL17A1		USP37
				CA6					KYNU		VPS4B
				CCDC93					MAP3K4		STAG3L1
				CHPF2					PTPRD		POLE2
				FOCAD					RMDN3		YWHAB
				GJD3					CFDP1		TNKS1BP1
				NUBPL					IRF4		MORF4L2
				PDSS1					ARTN		NSUN3
				PIGN					CDK16		REXO2
				PIGO					COL7A1		LIN54
				RHOQ					FAM114A2		DBF4
				SLC18A1					KP4		SPDL1
				SLC39A8					PPP1R11		ANKRD10
				SPIDR					RMDN1		BIN3
				TAF1C					RSPO1		CDKN2AIP
				TSC22D2					SERPINB9		DCTN2
				TTPAL					SPRR1A		DYNC1LI1
				ZNF442					TP53RK		HINFP
				MPPE1					UBA5		LRIF1
				EPS8L2					AATF		OSER1
				ZHX3					RAD18		PHTF1
				PPP1R7					NID1		PPP2R5B
				WAPL					CD164		PRR16
				TMCC1					DEFB1		RHOBTB3
				ATP11B					PGRMC1		TUBA1A
				N4BP1					CITED4		USB1
				SPSB1					STK32B		DYNLT1
				GM2A					PIK3R2		KCTD9
				CBR3					APOM		PATJ
				CIR1					COBL		SVIP
				PRRG4					KIF5B		TUBB4A
				RFC5					NEB		AP3D1
				SNU13					POU3F2		CLTCL1
				AK2					TTN		POMZP3
				BTN2A1					TWF1		APC2
				ITSN1					BTN3A3		APC5
				MKLN1					LCK		FBXO43
				MPZL2					LRRC8D		UBE2E1
				NUP58					MORN5		CNOT10
				RETREG2					MS4A3		CNOT11
				SECISBP2L					MYH10		CNOT6L
				UBTF					NFYC		ZNF385A
				ZNF93					NPAS3		IGHA1
				ZSCAN31					PARN		ABHD10
				HADH					PDIA6		ACTR8
				LAPTM5					PRDM5		ACYP1
				PPP2CB					RFC4		ADCK2
				HIC2					SH2B3		ADCY6
				SLC38A6					TRIM15		ADGB
				CEBPG					TRIM26		AGPAT3
				ARFGEF2					MCM4		AHCTF1
				ATP6V0A2					KLF10		AKAP8L
				BDH1					DGKA		ALMS1
				BTD					CSRP1		APC13
				CHORDC1					GPRC5C		APC15
				DERA					GRHL1		ANGEL2
				HTT					LMOD1		ANKRD36
				MRPL40					MAP4		ANKRD40
				NREP					MISP		ARHGAP11B
				PGM3					PTP4A1		ARHGAP19
				POMP					PYGO2		ARL4A
				PSMD3					RND3		ARL8A
				RAD1					SLC30A7		ARMC1
				SYNPO					WDR1		ASPHD2
				GNB1					YWHAG		ATL2
				RAB11FIP1					MAD2L2		ATXN1L
				ACBD3					ACP6		AURKAIP1
				AGO3					AIFM1		BAIAP2
				AP2A2					AMDHD1		BBS4
				ATP2B3					ATP1B2		BIVM
				ATP2C2					BTF3P11		BOD1L2
				CISD1					CAC1C		BORA
				CSTF1					CAV2		BRINP2
				EIF2B1					CCDC34		BTNL9
				HIVEP2					CD3E		C2orf69
				IVA					CHR6		C3orf62
				IQCC					CRCT1		C4A
				KCNK1					CTNND2		C5orf49
				KIF3C					DCK		CAMK2G
				MEGF9					DFFA		CAPN7
				NRBF2					DHRS2		CCDC107
				PRIM1					DLG1		CCDC14
				RCAN3					DRG1		CCDC150
				SLC12A7					DVL2		CCDC180
				STX3					DVL3		CCDC90B
				TCF20					ESD		CCSAP
				THAP10					EYA4		CDC42EP1
				TRMT12					FBXW4		CDK5RAP2
				USPL1					FGFRL1		CENPC
				VPS4B					GCH1		CENPL
				ZDHHC3					HECTD3		CENPQ
				SF1					HOOK2		CENPS
				EN1					IL15RA		CENPT
				RIOK3					KRT4		CENPV
				EFHD2					LTBP3		CEP152
				ACOT13					MBD4		CEP164
				HSD17B10					MYL9		CEP192
				POLE2					BP1		CEP290
				WDCP					NECTIN2		CEP350
				CLCF1					NFATC2		CEP41
				GNPT1					NKX2.8		CEP57L1
				AK1					NUMB		CEP76
				GABBR2					OPRPN		CEP85
				TIMM10					PDS5A		CHML
				ADAT1					POLM		CHMP2A
				DBF4					RAB10		CHMP4A
				DJB14					RAB3D		CHMP6
				GPR3					RABGAP1L		CHMP7
				PRRC1					RASGRP3		CLASP1
				TM7SF3					RNF128		CNEP1R1
				ADNP2					RRAS2		CNTRL
				ALDH3B2					RTRAF		COQ9
				ALG6					SLAMF1		CPLANE1
				ALG8					TCEAL1		CRYBA1
				ANKRD10					TGFB1I1		CTDNEP1
				AP3B2					THUMPD2		CTDSP2
				AP3M2					TMEM176A		DCAF16
				AP3S2					TOM1L1		DCAF7
				ARSJ					TPM2		DCUN1D3
				ATP6V0E2					TTC17		DDX12P
				ATP6V1B2					TUSC3		DET1
				ATP9A					UBE2K		DEXI
				ATXN10					ZAP70		DHFR2
				BAHD1					CELSR3		DHFRP1
				BIN3					LYPD3		DJB9
				BRWD1					MCM3		DUSP12
				BSCL2					TNFSF9		DYNC1LI2
				BSDC1					ADAM15		DZIP3
				C11orf71					BMP5		E4F1
				C1orf112					CMTM5		EFHC1
				C3orf52					COX7A2L		EML1
				C6orf120					EGFL6		EXTL2
				CCDC15					FETUB		FAM110A
				CCDC28B					HGD		FBXL15
				CCNT2					KIF3B		FIGN
				CDK17					LIN7C		G2E3
				CDKN2AIP					MAPK6		GABPAP
				CHIC2					MYO5A		GAS2L1
				CLCN6					NT		GAS2L3
				CLK4					RPS6KA4		GBF1
				CLN5					RPS6KA5		GOLGA6L5P
				COX16					SLC6A4		GOLGA8A
				CSNK1G1					NMT1		GOLGA8B
				CTNS					ATP6V0D1		GOLT1B
				DCUN1D2					PIDD1		GON7
				DENND4C					ADAM28		GRPEL1
				DHRS1					ANKRD11		GTF3C4
				DOLK					ART1		GTPBP8
				DPM2					AUNIP		HAUS1
				DPM3					DCAF4		HAUS2
				DPY19L1					EPS8		HAUS4
				DYNC1LI1					FILIP1L		HAUS5
				EEF1AKMT3					GJB5		HAUS7
				EMC9					GRB10		HEPACAM2
				EML3					GSTA4		HERPUD2
				ERG28					GTF2E2		HINT3
				ERLIN1					HAS2		HP1BP3
				FAM189A2					ICAM5		HPS4
				FAM86B1					LTBP4		HS2ST1
				FBXL12					LYNX1		HUS1B
				FBXO38					MAP2		IDI2
				FBXO9					MCPH1		JADE2
				FEM1C					METAP2		KAT14
				GEMIN6					MGST1		KATNBL1
				HINFP					MPLKIP		KBTBD2
				IBTK					NCK1		KCTD2
				INTS5					NFATC3		KIAA0586
				INTS9					NPRL2		KIAA1586
				IQCB1					ONECUT1		KIF25
				ISOC2					OTUD4		KIFC2
				KCTD14					PAK2		KLHDC9
				KHNYN					PAK6		KLHL13
				KLHL24					PDE3A		KLHL42
				LAGE3					PGP		KLHL9
				LHFPL2					PKP2		LCMT1
				LIPT1					PLCG1		LENG8
				LMBR1L					PSENEN		LIN37
				LRIF1					PSTPIP1		LNP1
				LUC7L					RAB2A		LRRC17
				MED22					RALA		LRRCC1
				MID2					SEMA4A		LSM10
				MKRN1					SLK		LSM11
				MRPS34					SMAD6		LTN1
				MSRB2					SOCS2		LYAR
				MYO9A					SOS2		LYRM7
				NRGN					SPAM1		MAP10
				OSER1					TBX20		MAPRE3
				PEX11B					TCF19		MBOAT1
				PGAP2					TGFBRAP1		MCMBP
				PHTF1					TMC5		MDM1
				PIGC					UBA1		MED31
				POLR2I					UCN3		MEPCE
				POLR2L					MEMO1		MGAT2
				PPP2R5B					CDYL		MIS12
				PRR16					COL22A1		MIS18A
				PSG6					DAD1		MIS18BP1
				PTCD2					RAB38		MITD1
				PTDSS1					SRPX		MLLT6
				R3HCC1L					ADGRV1		MND1
				RAB29					BRSK2		MRPS2
				RABGAP1					CAC1A		MSL1
				RBM48					FBXW11		MTCL1
				RHOBTB3					FER		MZT1
				RIPOR1					FMOD		CC2
				RPL38					GFI1		NDEL1
				RRAGA					PIK3IP1		NDUFAF6
				RRAGC					POLD4		NEK9
				RRAGD					PPP3CA		NLE1
				SEC24B					SETDB1		NPM2
				SFSWAP					SKA2		NSL1
				SLC25A38					SLC44A4		NSUN5P2
				SNRNP25					SRRM4		NT5DC1
				SPTSSA					TAOK3		NUDC
				SRSF8					TAP2		NUDT4
				STBD1					USP32		NUFIP2
				TAF10					CYP27A1		NUP133
				TBC1D2					SNW1		NUP160
				TBC1D2B					SPHKAP		NUP188
				TCTA					ITGB3BP		NUP50
				TCTN3					ARX		NUP54
				TGDS					QRSL1		NUP85
				THYN1					HSD17B3		OBSL1
				TJAP1					HPCA		ODF2
				TMEM109					CASP2		OFD1
				TMEM223					PDXDC1		ORC3
				TMEM80					RYR1		ORC4
				TOR3A					SYNE2		ORC5
				TSEN2					CSMD3		OSBPL6
				TUBA1A					ELOC		OSGIN2
				TXNL4B					MLLT10		OTULIN
				UBXN7					PNKD		PAK1IP1
				UGGT2					UNC5C		PASK
				UPF2					ZNF536		PCDHGA5
				UPF3B					GRB2		PCED1A
				UQCR10					LRRC4		PCF11
				USB1					CNN1		PCID2
				VCPKMT					PGBD5		PET117
				WBP4					RHD		PHOSPHO2
				WDR47					JADE1		PILRB
				WDR5B					MTHFD2		PKIA
				WIPI1					NCOA6		PLCXD1
				ZBED8					WTAP		POGLUT2
				ZBTB25					ITPR2		POGZ
				ZBTB43					ACVR2B		POLR1A
				ZC2HC1A					ALDOB		POLR1B
				ZC3H7A					ANKRD2		POM121C
				ZMYM5					CLTC		PPP1CC
				ZNF140					CTSG		PPP2R3B
				ZNF174					DPF3		PPP2R5D
				ZNF212					ELF5		PPP6R3
				ZNF239					GO1		PRPF38A
				ZNF282					MAGI1		PSMB11
				ZNF394					PDGFC		PSMB3
				ZNF473					CLN3		PSMC4
				ZNF507					RBM38		PSMD13
				ZNF83					ACTA2		PSMD5
				ARHGEF3					AGMAT		PSMD6
				ATP2A1					ALDH3B1		PSME4
				FXYD2					APH1A		PSMF1
				PLCL2					APLP2		PSMG3
				TMEM160					C19orf48		PTAR1
				AP1S1					CDH8		PYM1
				BLOC1S1					CDHR5		QRICH1
				GMFB					CHMP1A		RAD9B
				ABHD14A					CHMP1B		RANBP1
				ABHD3					CISD3		RASGEF1A
				ABTB2					CORO6		RBBP4P1
				ADCY7					DAAM2		REEP1
				AGBL5					DEF6		REEP3
				AKAP8L					DJB1		REEP4
				APC13					ENPP3		RGS14
				APC15					HAUS8		RHEBP1
				ANKFY1					HILPDA		RSE6
				AP1AR					HIVEP3		RNF141
				ARHGAP12					HOXB3		RNF32
				ARHGAP45					HSPB7		RPA4
				ARMCX2					LRRFIP1		RPS27AP11
				ARMCX6					MAPK12		RRP1
				ART4					MBNL2		RSRP1
				ASTE1					P3H4		SAE1
				ATP10B					PDZK1		SAP30
				ATP10D					PLIN3		SAP30BP
				ATP1B3					POGLUT3		SBDS
				ATP8B3					PPP1R13B		SEC13
				ATP8B4					PYCR1		SEH1L
				ATP9B					RSEH2A		SFI1
				BCL7C					RNF121		SGCD
				BET1					RPAIN		SGO2
				BOLA1					SAG		SKA2P1
				BPGM					SARS2		SLC17A2
				BTN2A2					SCUBE1		SLC34A1
				C1orf216					SFMBT1		SLF1
				C6orf89					SLC4A4		SLF2
				C9orf40					SLC50A1		SMC1B
				CCDC28A					SPAG4		SNUPN
				CCSER2					SPEN		SNX18
				CDR2L					SPTLC1		SNX33
				CENPS					SRXN1		SPAST
				CEP112					ST3GAL2		SPICE1
				CEPT1					STEAP3		SPIN4
				CHST2					TEC		SRGAP2C
				CLN6					TMEM127		SS1
				CMC4					TMIGD1		SYNCRIP
				CNIH3					TRAM1		SYNE4
				COA4					UBE2QL1		TAF2
				COQ10B					NR1D2		TCERG1
				CSGALCT2					ATG16L2		TEDC1
				CSTF2T					CREB3L4		TENT4B
				CSTF3					PSMA5		TMCO4
				DCAF8					CALU		TMEM138
				DET1					OSBPL5		TMEM243
				DHX34					RUNDC3A		TNPO2
				DAF2					BMPR1B		TOM1L2
				DJB2					CERS4		TPRA1
				DJB9					EIF1		TRIM73
				DNPH1					EPHA4		TRMT2A
				DUSP12					MSRB1		TSPEAR.AS2
				EEF2KMT					RENBP		TTC14
				EID1					SPNS1		TTC31
				ETFB					TMBIM6		TTC38
				EXOG					TXNRD3		TTLL7
				EXTL2					RHAG		TUBBP2
				FAM169A					ASF1B		TUBD1
				FAM53C					LMNB1		TUBG2
				FARSA					ZWINT		TUBGCP2
				FGD6					ALDH1B1		TUBGCP4
				FICD					ARL8B		TUBGCP6
				FMO1					CCNK		TULP4
				FNBP4					CD302		TXNL4A
				FNTA					GATA1		TYSND1
				FNTB					PPP2R2A		UBL3
				GK					RBM25		USP53
				GMEB2					STEAP1		VPS25
				GNPDA1					TTLL12		VPS37C
				GOLGA4					ALOXE3		VPS72
				GPATCH3					APOA5		WDR81
				GPATCH8					ASB2		WDR90
				GPBP1L1					B3GNT2		ZBED5
				GPR137B					BNIP2		ZC3HC1
				GPR176					CAC1D		ZNF141
				GPRC5B					CAC2D2		ZNF207
				GTF3C2					CLGN		ZNF414
				GTPBP2					FGD4		ZNF587
				HDDC2					GGPS1		ZNF655
				HS1BP3					GPC5		ZNF830
				IFRD2					GPR31		ZNF852
				INPP5E					MYO1C		ZNF98
				KIAA1549L					MYO1E		ZPBP
				KIZ					NOG
				KP5					NPL
				LCMT2					OR51E2
				LIN37					OSBPL10
				LINC01963					RAC3
				LYST					RASA2
				MANSC1					SIGMAR1
				MAP4K2					SLC39A4
				MDFIC					STK38
				MDM1					XRN1
				MEAK7					SCARB2
				MED17					ABHD5
				METTL18					ADGRA2
				MGST2					AMOTL1
				MPHOSPH9					ARHGEF1
				MRPL18					ARMC2
				MRPL34					ARVCF
				MRPL57					ATOX1
				MRPS14					BCAS2
				MTMR1					C17orf49
				MXD4					C17orf80
				MYT1					CCDC181
				NDEL1					CD84
				NDUFA3					CFL2
				NDUFA7					CHMP4C
				NDUFAF7					COL6A1
				NFRKB					COPB1
				NHP2					DEPDC1B
				NPIPA1					DGAT1
				NSMAF					DOCK2
				NUDT19					DOHH
				NUDT4					DUSP10
				NUP50					DUSP16
				ORC3					EAF1
				ORC4					EFEMP2
				ORC5					ELOVL7
				OSBPL2					ENDOD1
				OSBPL3					EPS8L3
				PCYOX1L					EXO5
				PELO					FBRS
				PEX12					FKBP7
				PHF3					FOXB2
				PLCXD1					FRG1
				PLEKHB2					GALNT4
				PLEKHO2					GPS2
				PLGRKT					HES5
				PNISR					HPRT1
				PNPLA4					HSD17B11
				POGLUT2					HSPBAP1
				POLR1A					IGHG1
				POLR1B					IREB2
				PPIC					IRX4
				PRDM10					KC5
				PRRC2B					KCNK2
				PWP2					KIF3A
				PXMP2					KLF13
				PYCR3					LIMK2
				RAB8B					LMTK2
				RABGGTB					LPCAT1
				RANBP6					LPXN
				RGS7					LRIG3
				RMND5A					LRRC58
				RSE6					LSM1
				RSEH1P1					MAN2C1
				RNF103					MEAF6
				RNF19B					MLH3
				RNF44					MYH11
				RNFT2					MYH6
				RP2					NR2C1
				RSAD1					NR6A1
				RTL6					NSMCE1
				RWDD2A					NUMBL
				SCGB1D1					NUP43
				SDHAF3					OLR1
				SEC24A					PARM1
				SEC24D					PCNT
				SH3D19					PDCD10
				SLC30A5					PDK4
				SLC35B3					PICK1
				SLC43A3					PKN1
				SLF2					POLA1
				SMARCD2					POLR3G
				SMCO4					PPP1CB
				SMIM29					PRG2
				SNN					PRKAR2A
				SNX16					PRUNE2
				SREK1					PSMC6
				STK19B					PTP4A2
				STX10					PTPRS
				STX5					PXDN
				STX8					QSOX1
				SURF2					RBM6
				SYNC					RGS17
				SYNGR3					RNF41
				TBC1D15					RNF7
				TBC1D17					ROM1
				TCEA1P2					RPL22L1
				TEX261					SAP30L
				THTPA					SLC30A1
				TIMM8B					SLC30A6
				TMCO6					SLC31A1
				TMEM177					SLC35A2
				TMEM251					SMC3
				TMEM39A					SNORD7
				TMX4					SRCAP
				TNPO2					SRD5A3
				TRMT2B					STEAP2
				TVP23B					SWAP70
				UBL3					TBATA
				UBXN8					TMEM41B
				UROS					TRIM11
				USP36					TRIP4
				UTP3					TTC7A
				VPS37B					USP12
				VSIG2					VPS36
				WFS1					YIPF6
				YLPM1					ZMYND8
				YRDC					RGS8
				ZBTB14					CNTP4
				ZBTB40					BPIFA1
				ZCCHC14					CHPF
				ZDHHC4					CBLB
				ZMYM3					BCAS3
				ZNF112					DJC5
				ZNF16					APOA4
				ZNF254					CRLF1
				ZNF274					AGRN
				ZNF322P1					DCSTAMP
				ZNF426					ADAT2
				ZNF512B					BEX3
				ZNF557					CDC14B
									GABRB2
									HSDL2
									MAP3K14
									MYO1G
									NUP93
									PGM1
									UBAC2
									ACOT9
									SLC6A14
									TULP3
									TGIF1
									UBL4A
									CTPS1
									ICMT
									LTB4R
									ARPC4
									CYP51A1
									ENTPD2
									ENTPD8
									ERO1B
									KCNJ11
									LAT2
									MSTO1
									PIP5K1B
									RABIF
									SOCS5
									ANO9
									ANXA8L1
									B3GALT5
									BICD1
									C16orf74
									C1GALT1C1
									C9
									CEP85L
									CTRC
									GCNT3
									GRIA3
									HASPIN
									IL18BP
									INSIG2
									KCMF1
									KIFAP3
									LFNG
									MACROD1
									MOB4
									NCSTN
									NECTIN3
									NFAT5
									NKD1
									PAPOLA
									PRPF40A
									RAB20
									RAD54L
									RGS16
									RUVBL1
									SEMA3D
									SEMA7A
									SH3D21
									SLC32A1
									SLC7A8
									SLCO3A1
									SNHG9
									TCEA3
									ZNF281
									CBR4
									MYO3A
									WNK4
									AATK
									MRPS22
									DPH1
									BDH2
									DPP8
									PAPPA
									PDZRN3
									PHF19
									PSD3
									SLC31A2
									EPC1
									FBXL22
									CPA1
									FKBPL
									RNF168
									SLC20A1
									TADA3
									CCNT1
									ALDH3A2
									DOK4
									PUM1
									SIK3
									ADAM22
									CAMK2D
									CD93
									CHODL
									CMYA5
									DJB4
									KIF16B
									LECT2
									PDIA2
									PNOC
									RNF187
									YKT6
									TPD52L1
									BATF
									IL12B
									ASPA
									ATG3
									ATP6V1E1
									ATP8A1
									ATXN7
									C4BPB
									CBLC
									CNKSR3
									COMMD9
									DISP1
									DLG3
									DNTTIP1
									DTX3
									DUT
									EPG5
									FBLN5
									FBXL3
									FBXO17
									FBXO6
									FBXO7
									FDX1
									IGKC
									KCTD20
									MAP2K3
									MSRA
									MT4
									NCALD
									NIT1
									NKTR
									NME4
									OGN
									PCDHB13
									POLK
									RALGPS2
									RHOV
									RNF111
									RNF38
									RPLP0
									SERINC1
									SHQ1
									SIVA1
									SLC46A1
									SI3
									STXBP5
									TBC1D7
									TIAM2
									TM4SF4
									TMEM106B
									TRMO
									TRMT11
									USP17L2
									USP27X
									YAF2
									ZNF264
									UQCRC2
									NPDC1
									SYN2
									ALDH5A1
									CELSR1
									PPP2R2B
									OLIG2
									NOSIP
									UBE2L6
									CA13
									CD79A
									COX7B2
									HLA.DRB4
									MLYCD
[truncated: 1,451 more rows]
