# Supplementary material for: Integrated analysis of single-cell, spatial and bulk RNA-sequencing identifies a cell-death signature for predicting the outcomes of head and neck cancer
Source: Front Immunol. 2024 Nov 7;15:1487966. doi: 10.3389/fimmu.2024.1487966 (PMC11578999; doi:10.3389/fimmu.2024.1487966)
Supplement: Supplementary file 3 [file Table2.xlsx]

## Sheet: Table.S2
Table.S2 The cell death associated prognostic genes based on univariate Cox analysis.
Cell death associated genes	HR	95% CI	p-value
TMC8	0.999189	0.999-1	9.16e-07
FLT3	0.980295	0.971-0.989	1.24e-06
CUL9	0.999202	0.999-1	1.33e-06
ZNF831	0.992587	0.989-0.996	4.11e-06
ZAP70	0.997891	0.997-0.999	5.72e-06
TOMM34	1.00069	1-1.001	8.29e-06
TRAF3IP3	0.996978	0.995-0.999	9.01e-06
EFNB2	1.00019	1-1	1.02e-05
PIK3R3	0.999308	0.999-1	1.24e-05
HOXA1	1.00411	1.002-1.006	1.27e-05
CD40LG	0.981435	0.971-0.992	1.28e-05
MORF4L2	1.00018	1-1	1.4e-05
MRPL10	1.00115	1.001-1.002	1.41e-05
MS4A1	0.998694	0.998-1	1.51e-05
CD5	0.99817	0.997-0.999	1.63e-05
HPRT1	1.0006	1-1.001	1.71e-05
USP9Y	0.998916	0.998-0.999	1.76e-05
IL16	0.999016	0.998-1	1.98e-05
ZC3H12D	0.983021	0.974-0.992	2.08e-05
PGK1	1.00004	1-1	2.24e-05
ABCB1	0.99314	0.989-0.997	2.35e-05
SLAMF6	0.997422	0.996-0.999	2.72e-05
CSNK2A2	1.00122	1.001-1.002	3.19e-05
CXCR5	0.995432	0.992-0.998	3.44e-05
RASGRP2	0.995663	0.993-0.998	3.76e-05
MAP2K7	0.998912	0.998-0.999	3.86e-05
TP53INP1	0.999194	0.999-1	3.93e-05
AICDA	0.954546	0.92-0.99	3.99e-05
PASK	0.997786	0.997-0.999	4.05e-05
CLNK	0.872642	0.811-0.939	4.66e-05
MTHFD2	1.00031	1-1	4.81e-05
KDM5D	0.999276	0.999-1	4.86e-05
PTPRCAP	0.999197	0.999-1	5.27e-05
SH2D1A	0.995724	0.993-0.998	5.44e-05
ITK	0.997464	0.996-0.999	6.26e-05
CD19	0.996274	0.994-0.999	6.33e-05
GZMM	0.993368	0.99-0.997	7.24e-05
MYO1H	0.983039	0.973-0.993	7.77e-05
ZNF700	0.997133	0.996-0.999	8.03e-05
FZD3	1.00321	1.002-1.005	8.37e-05
SAP30L	0.999062	0.999-1	8.44e-05
MAP4K1	0.99824	0.997-0.999	8.54e-05
CORO1A	0.99977	1-1	8.59e-05
LCK	0.998893	0.998-1	9.55e-05
MXD4	0.999533	0.999-1	9.81e-05
RAD9B	0.989395	0.983-0.995	0.000104195
CDKN2A	0.99978	1-1	0.000131711
STAMBP	1.00088	1-1.001	0.000143061
USP10	1.00044	1-1.001	0.000143218
CD247	0.99798	0.997-0.999	0.000149746
LAT	0.998052	0.997-0.999	0.000155704
STC2	1.00024	1-1	0.000160044
CD22	0.998066	0.996-1	0.00016275
CRLF2	0.85227	0.777-0.935	0.000174202
CD3E	0.999318	0.999-1	0.000175219
IKBKB	0.999316	0.999-1	0.000176696
NR2C2	0.999221	0.999-1	0.000179523
ZNF414	0.996547	0.995-0.999	0.000180465
PLA2G2D	0.99789	0.996-0.999	0.000181177
DCLRE1C	0.997654	0.996-0.999	0.000184336
SLAMF1	0.994629	0.991-0.998	0.000186706
GAPT	0.988524	0.981-0.996	0.00018741
CD27	0.998939	0.998-1	0.000189959
CD28	0.996139	0.994-0.998	0.000196418
NKTR	0.9993	0.999-1	0.000199282
RRAS2	1.00057	1-1.001	0.000199752
ZNF557	0.995296	0.993-0.998	0.000199831
TNFRSF12A	1.00015	1-1	0.000214416
BLK	0.995503	0.992-0.999	0.000220468
CRTAM	0.99196	0.987-0.997	0.000221254
SLC7A6OS	1.00318	1.002-1.005	0.0002302
RNF121	1.0006	1-1.001	0.000235853
PRKCB	0.998542	0.998-0.999	0.000242226
HK1	1.0001	1-1	0.000246156
CD79B	0.99829	0.997-1	0.000250967
LTA	0.988638	0.981-0.996	0.000255521
P4HA1	1.00022	1-1	0.000268682
DMRTB1	1.04043	1.024-1.057	0.000269425
DNASE1L1	1.00058	1-1.001	0.000274278
NUBPL	1.00206	1.001-1.003	0.000280715
LY9	0.995934	0.993-0.998	0.000284427
ZNF589	0.998348	0.997-0.999	0.000296551
MAP2K1	1.00045	1-1.001	0.000300184
KCNA3	0.992491	0.988-0.997	0.000315643
FRAT1	0.994996	0.992-0.998	0.000321649
NFIA	0.999315	0.999-1	0.000322178
CBLN2	0.997592	0.995-1	0.000331482
JAK3	0.999368	0.999-1	0.000333581
FRMD4A	0.999134	0.999-1	0.000343455
ZBTB49	0.990875	0.986-0.996	0.00037801
YWHAG	1.00009	1-1	0.000390638
CD3D	0.998597	0.998-0.999	0.000393307
DDX19A	1.00082	1-1.001	0.000396324
PSMD7	1.00025	1-1	0.000398943
FXR1	1.00015	1-1	0.000419461
PCTP	1.0013	1.001-1.002	0.000422371
TBC1D2	1.0002	1-1	0.00044291
WDR48	0.999059	0.998-1	0.000474001
PDGFA	1.00048	1-1.001	0.000479417
CYP19A1	1.01558	1.008-1.023	0.000501618
ATP2A3	0.999608	0.999-1	0.000516382
ING5	0.998378	0.997-0.999	0.000525508
CYTIP	0.998884	0.998-1	0.00052884
SENP7	0.998125	0.997-0.999	0.000558786
PCMT1	1.00045	1-1.001	0.000564032
TCL1A	0.996516	0.993-1	0.000567784
BATF	0.997867	0.997-0.999	0.00057207
SGSM2	0.999297	0.999-1	0.000587371
LMO4	0.99981	1-1	0.00060496
BTG3	0.999447	0.999-1	0.000607481
CDK19	0.998914	0.998-1	0.000623495
E2F2	0.999059	0.998-1	0.000626573
PAX5	0.994448	0.99-0.999	0.000641602
YPEL1	0.997067	0.995-0.999	0.000647863
GNG10	1.00113	1.001-1.002	0.000648195
YIPF6	1.00166	1.001-1.003	0.00066936
CR2	0.998123	0.996-1	0.000675784
ITGAL	0.999478	0.999-1	0.000698946
METTL5	1.00086	1-1.001	0.00070191
ATXN7	0.998801	0.998-1	0.000711594
CD48	0.999116	0.999-1	0.000714631
ESD	1.00042	1-1.001	0.000715098
C3orf70	0.998082	0.997-0.999	0.000728944
ICOS	0.996846	0.995-0.999	0.000742096
CBFA2T2	0.999512	0.999-1	0.000750705
C16orf87	1.00316	1.001-1.005	0.000752175
SLC23A1	0.985053	0.975-0.995	0.000756365
FAM78A	0.998265	0.997-0.999	0.000765376
PLAU	1.00003	1-1	0.00078295
INPP5D	0.999478	0.999-1	0.000784239
CCDC88C	0.999629	0.999-1	0.000786159
IL2	0.696768	0.544-0.892	0.000792721
BARD1	0.997304	0.996-0.999	0.00079889
PTPN22	0.997112	0.995-0.999	0.000800279
AIMP2	1.00059	1-1.001	0.000803741
PTPRC	0.999743	1-1	0.000806829
TNFSF8	0.989114	0.982-0.996	0.000812036
P2RY14	0.988824	0.982-0.996	0.000826727
DCBLD2	1.00015	1-1	0.000864538
ANO1	1.00002	1-1	0.00087149
SLC2A3	1.00013	1-1	0.000890181
ZNF250	0.997939	0.997-0.999	0.000892994
ICAM3	0.999172	0.999-1	0.000893764
WDR19	0.997589	0.996-0.999	0.000912634
SSB	1.00027	1-1	0.000922903
PLS3	1.00006	1-1	0.00092427
EZH1	0.998658	0.998-1	0.000948191
NDFIP1	1.0004	1-1.001	0.000949372
ITSN2	0.999587	0.999-1	0.000971444
WDR54	1.00067	1-1.001	0.000977246
MAP3K14	0.999399	0.999-1	0.000982226
ZNF554	0.994662	0.991-0.998	0.000983568
RPL23AP7	1.00481	1.002-1.008	0.000984996
ZNF81	0.996831	0.995-0.999	0.000996274
